# Supplementary material for: Evolution of intron splicing towards optimized gene expression is based on various Cis- and Trans-molecular mechanisms
Source: PLoS Biol. 2019 Aug 23;17(8):e3000423. doi: 10.1371/journal.pbio.3000423 (PMC6728054; doi:10.1371/journal.pbio.3000423)
Supplement: S1 Data — (XLSX) [file pbio.3000423.s002.xlsx]

## Sheet: SI_Data1
			Data for Figure 1B + 2A
	Time (h)	0	0.5	1	1.5	2	2.5	3	3.5	4	4.5	5	5.5	6	6.5	7	7.5	8	8.5	9	9.5	10	10.5	11	11.5	12	12.5	13	13.5	14	14.5	15	15.5	16	16.5	17	17.5	18	18.5	19
	Control	0.0709879	0.0695038	0.0716545	0.0756242	0.0801379	0.0862447	0.0942333	0.106657	0.120605	0.139758	0.163217	0.196163	0.235823	0.285181	0.345933	0.412505	0.493837	0.572407	0.670608	0.769722	0.842833	0.878578	0.896158	0.904585	0.917761	0.940094	0.964742	0.992059	1.02325	1.04586	1.08082	1.10354	1.13331	1.16524	1.19112	1.21531	1.23912	1.25951	1.29277	1.30769
	Control evo pop A	0.0678636	0.0685364	0.0704727	0.0740818	0.0776727	0.0838545	0.0899727	0.100827	0.112173	0.128145	0.147618	0.176109	0.210036	0.252836	0.3089	0.371382	0.448127	0.526927	0.622018	0.721036	0.805382	0.845627	0.865791	0.875909	0.888182	0.909809	0.934491	0.962555	0.994527	1.02114	1.05837	1.08682	1.11935	1.15346	1.18439	1.21423	1.24093	1.26804	1.30082	1.31967
	Control evo pop B	0.0695117	0.0694312	0.0720617	0.0754481	0.0803188	0.0864149	0.0936357	0.104646	0.117897	0.135884	0.158552	0.190483	0.229794	0.27733	0.339198	0.408147	0.48726	0.572946	0.672971	0.773106	0.827493	0.853686	0.868429	0.87564	0.891534	0.914577	0.940229	0.970388	1.00547	1.03221	1.07037	1.09719	1.13135	1.16585	1.19611	1.22618	1.2519	1.27751	1.3125	1.33198
	Control evo pop C	0.0696331	0.0694955	0.0718617	0.0761481	0.0796188	0.0855506	0.0923429	0.102689	0.115562	0.131941	0.153538	0.182455	0.218208	0.263323	0.320441	0.385919	0.464453	0.546696	0.640557	0.735428	0.817279	0.855865	0.8733	0.883818	0.897956	0.920634	0.945093	0.972695	1.00365	1.03164	1.06726	1.09453	1.12836	1.16116	1.19166	1.22019	1.24665	1.27356	1.30417	1.3244
	Control evo pop D	0.0704084	0.0703608	0.0729469	0.0767755	0.0821007	0.0884671	0.0980231	0.108636	0.123362	0.143314	0.168317	0.204778	0.248188	0.300211	0.366729	0.441931	0.52543	0.612297	0.714546	0.804364	0.838769	0.85879	0.870562	0.88118	0.900435	0.925804	0.954077	0.985601	1.01915	1.05004	1.08475	1.11497	1.14705	1.18179	1.21052	1.24047	1.26739	1.29359	1.32507	1.3463
	Splicing Low	0.0672831	0.0679182	0.0686149	0.0690818	0.0706922	0.0717195	0.0727877	0.0743455	0.0773364	0.0808058	0.0851494	0.0901948	0.0978981	0.107433	0.116845	0.129822	0.150834	0.171687	0.200518	0.235615	0.280232	0.333097	0.397023	0.466877	0.544117	0.625206	0.716062	0.786993	0.810221	0.825019	0.838314	0.851164	0.871719	0.897422	0.930465	0.956145	0.984671	1.02267	1.04731	1.08198
	Splicing Low evo pop A	0.0717879	0.0710348	0.0708364	0.0724318	0.0742803	0.0761659	0.0789341	0.0822955	0.088228	0.0946856	0.10258	0.112309	0.125541	0.14158	0.158317	0.17947	0.212308	0.244423	0.28626	0.335411	0.390682	0.453952	0.522048	0.602041	0.691637	0.775639	0.814433	0.835267	0.845705	0.861824	0.881247	0.897664	0.919108	0.94362	0.977253	1.00133	1.02813	1.06566	1.08533	1.11732
	Splicing Low evo pop B	0.0717879	0.0710348	0.0708364	0.0724318	0.0742803	0.0761659	0.0789341	0.0822955	0.088228	0.0946856	0.10258	0.112309	0.125541	0.14158	0.158317	0.17947	0.212308	0.244423	0.28626	0.335411	0.390682	0.453952	0.522048	0.602041	0.691637	0.775639	0.814433	0.835267	0.845705	0.861824	0.881247	0.897664	0.919108	0.94362	0.977253	1.00133	1.02813	1.06566	1.08533	1.11732
	Splicing Low evo pop C	0.0779412	0.0778315	0.0782897	0.0795552	0.0812703	0.0824309	0.0835824	0.0860321	0.089883	0.0936539	0.098977	0.105962	0.115278	0.126541	0.139302	0.15531	0.180618	0.207479	0.242578	0.285903	0.340062	0.404252	0.477759	0.558751	0.646512	0.73699	0.826811	0.878047	0.896477	0.906618	0.918077	0.934617	0.955358	0.980923	1.0121	1.04014	1.06941	1.10535	1.13192	1.16729
	Splicing Low evo pop D	0.0717858	0.0718057	0.0722926	0.0740818	0.0764074	0.0796722	0.0806653	0.083608	0.0893989	0.096146	0.104645	0.114522	0.128185	0.145667	0.16489	0.188824	0.225953	0.263823	0.314674	0.372999	0.442451	0.516387	0.596454	0.688091	0.776577	0.81957	0.840635	0.855506	0.866039	0.883297	0.907395	0.930639	0.957885	0.987105	1.02262	1.05132	1.08088	1.11769	1.14093	1.1741
	Splicing High	0.0714643	0.0697786	0.0696929	0.0712857	0.0751357	0.0806143	0.0872	0.0951214	0.106157	0.121414	0.140771	0.161643	0.195093	0.229014	0.277486	0.328986	0.394493	0.466743	0.544814	0.6288	0.713236	0.811057	0.855586	0.877271	0.893886	0.910664	0.927886	0.950864	0.9735	1.00058	1.02291	1.05487	1.08396	1.10918	1.13857	1.16371	1.19146	1.21894	1.24384	1.26835
	Splicing High evo pop A	0.0661857	0.0657286	0.0669071	0.0689429	0.0729429	0.0789857	0.0857429	0.0938214	0.105386	0.120321	0.140036	0.160764	0.193943	0.229286	0.279229	0.331886	0.400593	0.475293	0.554271	0.642943	0.731179	0.800779	0.830036	0.843086	0.854979	0.869679	0.889214	0.912114	0.93465	0.961957	0.985693	1.01731	1.04654	1.07315	1.10372	1.13123	1.15972	1.18647	1.21419	1.23847
	Splicing High evo pop B	0.0676571	0.0674786	0.0681429	0.07075	0.0749286	0.0806143	0.0877929	0.0953429	0.106971	0.12245	0.142643	0.164207	0.198521	0.234364	0.284986	0.339729	0.409921	0.486186	0.568736	0.659229	0.744993	0.819286	0.851693	0.867714	0.881329	0.899564	0.920857	0.945029	0.969764	0.999636	1.02753	1.05959	1.08939	1.11735	1.14872	1.1772	1.20534	1.23249	1.25983	1.28371
	Splicing High evo pop C	0.06965	0.0690714	0.0701214	0.0725286	0.0766714	0.0827786	0.0896071	0.0979929	0.110164	0.125729	0.145529	0.168786	0.202414	0.238793	0.290071	0.344243	0.413957	0.490429	0.570257	0.660379	0.7522	0.813864	0.842171	0.857607	0.868686	0.885093	0.905043	0.928957	0.952557	0.980879	1.00794	1.03943	1.06904	1.09781	1.12869	1.15726	1.18456	1.21189	1.23789	1.26106
	Splicing High evo pop D	0.0715571	0.0724143	0.0770071	0.0774643	0.07945	0.0859	0.0940571	0.103136	0.115764	0.132379	0.153464	0.178379	0.213707	0.252279	0.307364	0.366336	0.4391	0.518414	0.601986	0.695143	0.785186	0.836836	0.863307	0.876729	0.887864	0.906086	0.92605	0.94975	0.973714	1.00179	1.02791	1.05856	1.08934	1.11731	1.14779	1.17594	1.20376	1.23136	1.25804	1.28263

## Sheet: SI_Data2
		Data for Figure 1C + 2B
	Strain	cell cycle/hour	relative to anc	protein level AU	relative to anc
	Control	0.5625	1	0.6069	1
	Control evolved A	0.569774	1.01293	0.6082	1.00214
	Control evolved B	0.573827	1.02014	0.6356	1.04729
	Control evolved C	0.566241	1.00665	0.5993	0.987477
	Control evolved D	0.582036	1.03473	0.6377	1.05075
	Splicing High	0.512	1	0.4646	1
	Splicing High evolved A	0.5244	1.02422	0.4689	1.00926
	Splicing High evolved B	0.5256	1.02656	0.5206	1.12053
	Splicing High evolved C	0.5183	1.0123	0.445	0.957813
	Splicing High evolved D	0.523	1.02148	0.4806	1.03444
	Splicing Low	0.4609	1	0.1129	1
	Splicing Low evolved A	0.505085	1.09587	0.1621	1.43578
	Splicing Low evolved B	0.510337	1.10726	0.1498	1.32684
	Splicing Low evolved C	0.506115	1.0981	0.1395	1.23561
	Splicing Low evolved D	0.502716	1.09073	0.1677	1.48539

## Sheet: SI_Data3
		Data for Figure 1D + 2C			Each cell is a YFP level (normalized to mCherry reporter) as measured by a cytometer for a single cell.
	Control	Control evolved A	Control evolved B	Control evolved C	Control evolved D	Splicing High	Splicing High evolved A	Splicing High evolved B	Splicing High evolved C	Splicing High evolved D	Splicing Low	Splicing Low evolved A	Splicing Low evolved B	Splicing Low evolved C	Splicing Low evolved D
	0.744867	0.230329	0.102478	0.599627	0.166002	0.504068	0.597751	0.523438	0.40265	0.454545	0.118743	0.129092	0.134059	NaN	0.150153
	0.661128	0.642427	0.686293	NaN	0.765698	0.484749	0.200678	0.577053	0.491712	0.460239	0.235192	0.128631	NaN	0.153688	0.105618
	0.612043	0.511927	0.668129	0.609846	0.692753	0.423558	NaN	0.481736	0.498556	0.493873	0.135061	NaN	NaN	0.072	0.163885
	0.570336	0.563102	NaN	0.584765	0.698206	0.506661	0.547632	0.412205	0.330085	0.494852	0.143371	0.654037	NaN	0.123703	0.165602
	NaN	0.70424	0.559297	0.730735	0.6341	0.419409	0.493676	0.57451	0.312302	0.427498	0.0806122	0.155113	NaN	NaN	0.116409
	0.579722	0.402905	0.648984	0.242127	0.704348	0.460409	0.554874	0.568318	0.517266	NaN	0.0632522	0.0727636	0.137108	0.127656	0.272379
	0.579843	NaN	NaN	NaN	0.664686	0.422499	0.400935	0.600155	0.609397	0.462352	0.160385	0.347143	0.223679	0.112892	0.0610451
	0.612751	0.615921	0.193279	0.460227	0.556353	0.253517	0.483644	0.514941	0.572761	0.540462	0.149644	0.232198	0.136607	0.181731	0.162788
	0.427902	0.661568	NaN	0.634135	0.129471	0.317755	0.662304	0.473576	0.58719	0.464907	0.128355	0.136329	0.128709	0.222936	0.172943
	0.648542	0.681696	0.497169	0.610112	0.599042	0.424656	0.399282	NaN	NaN	0.430209	0.133633	0.24807	0.155448	0.113817	0.187041
	0.694286	0.694954	0.568701	0.150376	0.805899	0.467483	0.507386	0.589028	0.461204	0.444816	0.0849506	0.221439	0.125296	0.536952	0.152001
	0.689595	0.655305	0.816173	0.575803	0.612275	0.503936	0.375569	0.42	0.432861	0.469378	0.118327	0.170789	NaN	0.0371441	0.043878
	0.597331	0.462857	0.790365	0.643066	0.410546	0.453676	0.482776	0.673337	0.0826968	0.520678	0.0551458	0.0740571	NaN	0.125468	0.138256
	0.549208	0.476145	0.712757	0.70655	0.609775	0.493505	0.493847	0.429053	0.493513	0.494169	0.137599	0.242926	0.135955	0.434293	0.074419
	0.533351	0.631759	0.385446	0.715535	NaN	0.535144	0.411625	0.495142	0.512148	0.528335	0.185984	0.17368	0.141858	0.183939	0.0562175
	0.505277	NaN	0.545309	0.712223	0.757643	0.505909	0.5385	NaN	0.461818	0.523502	0.0990704	0.154939	0.119682	0.100942	0.206917
	0.614412	0.633196	0.609808	NaN	0.185983	0.543885	0.378524	0.461017	NaN	0.357637	0.08998	0.212962	0.437408	0.104566	0.175598
	0.302134	0.58344	0.726535	0.613809	NaN	0.467848	0.539182	0.486814	0.331557	0.696289	NaN	0.174023	0.100765	0.257419	0.11044
	0.483218	0.59961	NaN	0.489207	0.291797	0.46737	0.441627	0.487869	0.365104	0.527549	0.110626	0.319763	0.110972	0.111795	0.163533
	0.645208	0.627855	0.122837	0.714628	0.65866	0.33304	0.456362	0.450948	0.187001	0.451849	0.108229	0.147094	0.0399015	0.349554	0.22375
	0.62454	0.184148	0.717056	0.574292	0.701548	0.450964	0.450024	0.503853	0.463855	0.48457	0.0859953	0.143316	0.135957	0.104055	0.202538
	0.637688	0.6702	0.714064	0.691583	0.384508	0.448486	0.488841	0.447648	0.415961	0.434496	0.136185	NaN	0.458036	0.20077	0.125544
	0.170253	0.703114	0.459122	0.119632	0.697689	0.46266	0.540551	0.515798	0.400499	0.506583	0.105622	0.156319	0.771429	NaN	0.142175
	0.507046	0.593224	NaN	NaN	0.76951	0.465949	0.473258	0.517951	NaN	0.479206	0.113544	0.0967328	0.118448	0.126482	0.204393
	0.65909	0.595318	0.515314	0.764989	0.213312	0.589916	0.448571	0.582745	0.447102	0.560118	0.0877256	NaN	0.144584	0.103677	0.053332
	0.671889	0.174437	0.723982	NaN	0.652082	0.429996	0.259767	0.63975	0.609846	0.560463	0.127378	0.0976017	0.119405	0.510138	0.148352
	0.113699	0.276101	0.666171	0.598858	0.144834	0.411568	0.395918	0.539851	0.424084	0.529776	0.126081	0.0873773	0.0698494	0.265007	0.133343
	0.460714	0.586617	0.613551	NaN	0.620808	0.386434	0.334993	0.544264	0.535986	0.589806	0.113817	0.14991	0.361607	0.123419	0.136808
	0.168836	0.130099	0.789223	0.17794	0.124132	0.397696	0.525136	0.519922	0.378869	0.621657	0.102913	0.118935	0.165097	NaN	0.130867
	0.686275	0.640839	NaN	0.628778	0.692212	0.490067	0.331714	0.481472	0.420046	0.470911	0.125804	NaN	0.0894788	0.781447	0.166253
	0.374182	0.608686	0.581516	0.856675	0.771768	0.365657	0.510998	0.577998	0.375316	0.425555	0.0701943	NaN	0.0890967	0.712088	0.16424
	0.548818	0.778442	0.536524	0.650893	0.684956	0.489156	0.434802	0.450274	0.535442	0.464405	0.0902473	0.0550656	0.114545	0.172027	0.0337852
	0.122981	0.681392	0.66545	NaN	0.0724691	0.14744	0.12065	0.436055	0.522152	0.105371	0.128404	0.195573	0.128674	0.19549	0.215695
	0.53846	0.590596	0.809672	0.596524	0.1438	0.465249	0.487305	0.536914	0.468049	0.601324	0.112122	0.0788961	0.182544	0.136677	0.139683
	0.179697	0.545941	NaN	0.573079	0.758964	0.479169	0.527183	0.59834	0.316416	0.447221	0.1711	0.0905787	NaN	NaN	0.154578
	0.682653	0.158955	0.611883	0.445542	NaN	0.437993	0.421595	0.381589	0.428839	0.483767	0.163306	0.867857	NaN	0.111927	0.184945
	NaN	0.356759	0.598833	NaN	0.800337	0.489751	0.449723	0.486989	0.374508	0.581733	0.0816644	0.0969131	0.135779	0.34235	0.150523
	0.472565	0.127181	0.884238	0.654539	NaN	0.528822	0.351991	0.561598	0.364592	0.411683	0.119251	0.0483557	0.3091	0.156243	0.173342
	0.571487	0.722769	0.237238	0.581401	0.558539	0.351731	0.438258	0.668779	0.4178	0.476499	0.103766	0.161869	0.174203	0.102781	0.146369
	0.611633	0.621166	0.683932	0.63538	0.56277	0.581863	0.530565	0.527496	0.319715	0.559954	0.124583	0.119063	0.100702	0.0939812	0.0506494
	0.733083	0.642857	0.725143	0.452394	0.58498	0.417544	NaN	0.594291	0.503996	0.451324	0.0951451	0.310084	NaN	0.139546	0.204267
	0.434084	0.571959	0.626374	0.336028	0.084083	0.468729	0.495154	0.641609	0.129251	0.483051	NaN	0.0968484	0.0980538	NaN	NaN
	NaN	0.628091	0.766419	0.678126	0.613733	0.416481	0.511948	0.592299	0.439972	0.345201	0.163028	0.323006	0.219458	NaN	0.180451
	0.590685	0.561039	0.157345	0.552455	NaN	0.516608	0.43587	0.598754	NaN	0.430104	0.10044	0.212591	NaN	0.117113	0.192253
	0.548645	0.630547	0.747987	0.453263	0.582383	0.402739	0.524108	0.497665	0.373785	0.580602	0.1215	0.143968	0.0787908	NaN	0.117868
	0.709874	0.109087	0.562981	0.357196	NaN	0.45007	0.280011	0.55926	0.376274	0.609701	0.150853	0.122908	0.110408	0.128918	0.251613
	0.29125	0.389477	0.785745	0.645779	0.719305	0.352329	0.459384	0.468115	NaN	0.496886	0.132039	0.380124	0.901138	0.48956	0.0346277
	0.661225	0.403069	0.680184	0.696673	0.835168	0.41109	0.539146	0.54266	0.274345	0.521282	0.103243	0.239259	0.155543	0.147975	0.145584
	0.478558	0.596638	0.730408	0.69139	0.595288	0.325446	0.479475	NaN	0.53166	0.526364	0.0612563	0.0910112	NaN	NaN	0.0981451
	0.578016	0.66324	0.191595	0.753773	0.443873	0.421298	0.412585	0.496557	0.492841	0.443972	0.0698798	0.0586218	NaN	0.335751	0.122469
	0.604623	0.548571	0.725019	0.684654	NaN	0.306437	0.543588	0.498408	0.472843	0.474333	0.072989	NaN	0.194171	0.129748	0.175382
	0.544921	0.553933	0.164051	0.595188	0.705767	0.36313	0.427108	0.50939	0.488649	0.403247	0.117447	0.226505	NaN	0.544671	0.10228
	0.599594	NaN	0.684088	0.68856	0.664182	0.561882	0.442374	0.41882	0.378773	0.485416	0.0783972	0.109366	0.282113	0.131073	0.189316
	0.577403	0.546685	0.725612	0.599441	0.640316	0.61346	0.540048	0.594171	0.251195	0.504396	0.0175991	0.154528	0.0923954	0.0738602	0.291219
	0.745747	0.738205	0.64303	0.62803	0.680981	0.509883	0.612112	0.639211	0.505642	0.582981	0.0893382	0.122341	0.164835	0.149309	0.205075
	0.543396	0.621137	0.7769	NaN	0.218571	0.265677	0.391104	0.523061	0.451441	0.502444	0.13061	0.12932	0.186171	0.177918	0.183329
	0.639328	NaN	0.610091	0.716767	0.695926	0.368274	0.519272	0.54281	0.218428	0.317615	0.13677	0.168861	NaN	0.138374	0.196538
	0.681585	0.602866	0.645918	0.530357	0.540874	0.425883	0.470998	0.578894	0.54213	0.479682	0.122796	0.128041	0.126429	NaN	0.0803715
	0.514185	0.476583	NaN	0.579137	0.616587	0.471887	0.379399	0.441237	0.452795	0.547905	0.105965	0.286035	0.743878	0.139904	0.137513
	0.607235	0.693863	0.10576	0.190034	0.702422	0.422833	0.404831	0.485599	NaN	0.592227	0.0395604	NaN	0.119476	0.197952	0.169614
	0.660541	0.478818	NaN	0.666093	0.634966	0.445973	0.478316	0.62069	0.405	0.525756	0.109722	0.129417	NaN	NaN	0.173571
	0.613369	0.646522	0.698619	NaN	0.619159	0.556376	0.463298	0.426055	0.407919	0.422593	0.0997112	0.247612	0.139027	0.102352	0.18
	0.591767	0.670556	0.716327	0.582828	0.434969	0.298326	0.35778	0.359405	0.426492	0.475132	0.116391	0.127805	0.0805284	0.121507	0.180318
	0.674686	0.690832	0.148469	0.619135	0.14991	0.440586	0.131608	0.651078	NaN	0.486674	0.0789194	0.186715	0.159095	NaN	0.142199
	0.558038	0.741145	NaN	0.789237	0.774238	0.405612	0.445621	0.486081	0.39823	0.474344	0.150864	0.207022	0.107966	0.112803	0.0973469
	0.682666	0.114306	0.415519	0.475766	0.703149	0.606275	0.202472	0.128571	0.409109	0.559887	0.46659	0.237101	NaN	NaN	0.120596
	0.599235	0.744501	0.576955	0.602251	0.10453	0.589752	0.537354	0.55206	0.602526	0.506022	0.0851735	0.394581	0.17749	0.121121	0.112681
	0.796186	0.603191	NaN	0.537712	0.69601	0.346487	0.421609	0.440079	0.346639	0.130442	0.109481	0.122989	0.0560683	0.0925444	0.0872449
	0.398266	0.627141	0.766683	0.732246	0.557923	0.517311	0.513518	0.608017	0.462486	NaN	0.0675901	0.114006	0.300202	0.204202	0.124971
	0.676098	0.426866	0.529665	0.731687	0.571651	0.487039	0.486484	0.698339	0.550842	0.49912	0.133582	0.100895	0.0590592	0.106364	0.182122
	0.599471	0.458154	0.691339	0.583266	0.271677	0.379476	0.374644	0.613797	0.393389	0.457745	0.144158	0.165914	0.0757489	0.144363	0.146635
	0.562589	0.509852	0.583469	0.283217	0.0762951	0.334821	0.165463	0.439739	0.362206	0.39087	0.0901495	0.125602	0.054789	0.121947	0.104266
	NaN	0.597344	0.56522	0.600824	0.542532	0.359003	0.487634	0.456325	0.333069	0.397242	0.094186	0.0827737	0.406564	0.271612	0.211598
	0.607111	0.53756	0.658442	0.772914	0.631387	0.299382	0.473764	0.587067	0.51881	0.528752	0.0974351	0.124913	0.139466	0.155172	0.164748
	0.858481	0.778296	NaN	0.240083	NaN	0.158288	0.409546	0.416924	0.509514	0.643104	0.105344	0.206152	0.337234	0.135326	0.252408
	0.541282	0.155881	0.64444	0.649565	0.686837	0.48155	0.37876	0.538442	0.47895	0.433824	0.134902	0.184821	0.184244	0.104835	0.129638
	0.641693	0.702192	0.748422	0.617711	0.168607	0.448778	0.484075	0.591051	0.326434	0.517201	0.131465	0.162483	NaN	0.155508	0.174763
	0.459558	0.186338	0.710227	0.595196	0.639091	0.409347	NaN	0.623157	0.266229	0.365895	0.118576	0.12164	0.16553	0.103308	0.159141
	0.640754	0.142482	0.55124	0.721336	0.724877	0.452233	0.42296	0.608451	0.407418	0.379904	0.065251	0.24309	0.143861	0.0781853	0.126893
	0.601365	NaN	0.716487	NaN	0.725878	0.565503	0.48825	0.533246	0.440548	0.489767	0.128571	0.188754	0.170213	NaN	0.126694
	0.507383	0.613789	0.80069	0.625308	0.130545	0.49243	0.33588	0.47716	0.548207	0.491667	0.107882	0.129835	0.153257	0.0988428	0.138294
	0.662498	0.565581	0.644132	0.198152	NaN	0.441167	NaN	0.558022	0.484385	0.460947	0.156325	0.0754658	0.171879	0.127442	0.161842
	0.800606	0.643339	0.876897	NaN	0.766307	0.477294	0.416094	0.386334	0.371732	0.434993	0.115446	0.212928	NaN	0.176933	0.116744
	0.644009	0.472546	0.592006	0.608047	NaN	0.408065	0.332727	0.629655	0.320994	0.475169	0.130201	0.108427	NaN	0.201933	0.221752
	0.521143	0.690078	0.693734	0.655877	0.71977	0.603257	0.4164	0.459368	0.545667	0.0979667	0.133774	0.166505	NaN	NaN	0.135149
	0.667804	0.458757	0.55509	0.645163	0.649493	0.423309	0.565865	0.453314	0.52332	0.449394	0.118547	0.263222	0.305164	0.604579	0.292628
	0.548585	0.543159	0.616077	0.161751	0.626023	0.438585	0.453183	0.495918	0.432243	0.425101	0.0838983	0.185856	0.11201	0.0568106	0.212124
	0.578571	0.679851	0.624146	0.225405	0.743878	0.37216	0.48366	0.516305	0.162682	0.519477	0.109388	0.176162	NaN	0.083096	0.173324
	0.64305	0.706256	0.46758	0.58779	0.646085	0.46172	0.384354	0.660326	0.504603	0.348206	0.0751391	0.214935	0.194126	NaN	0.21878
	0.647794	NaN	0.08726	0.435107	0.547154	0.324601	0.551162	0.552273	0.513739	0.466179	0.0831742	0.196126	NaN	0.123725	0.220043
	0.614528	0.563186	0.249005	0.558027	0.628355	0.373397	NaN	0.507151	0.393869	0.443917	0.114569	0.107605	0.166962	0.322552	0.157498
	0.102466	0.854726	0.698684	0.638182	0.687432	0.542635	0.433929	0.42138	0.466405	0.490793	0.0802333	0.0836489	NaN	0.111429	0.140036
	0.421808	0.139209	0.692349	NaN	0.643251	0.500796	0.309082	0.447122	0.404479	0.316577	0.158586	0.201652	0.0775915	0.144092	0.168359
	0.589794	NaN	0.775296	0.700438	0.723619	0.41386	0.336453	0.487017	0.436633	0.389502	0.0825221	0.169298	0.446127	0.0530116	0.183285
	0.0866686	0.787892	0.676552	NaN	0.65059	0.561696	0.733652	0.501843	0.441357	0.527306	0.0711423	0.133666	0.177203	0.115856	0.179372
	0.580432	0.104926	0.148045	0.0726865	0.171906	0.549961	0.481169	0.563565	0.31513	0.220433	0.131955	0.169243	0.215802	0.116904	0.166928
	0.68795	0.523294	0.65842	0.611892	0.714404	0.223277	0.383535	0.294172	0.427827	0.457587	0.107285	0.165136	0.137641	NaN	0.116227
	0.53166	0.589068	0.554434	0.584272	0.62395	0.489385	0.170774	0.133496	0.429386	0.51771	0.294098	0.192057	0.697775	0.073671	0.163124
	0.379493	0.626873	0.698931	0.163658	0.415005	0.403081	0.326853	0.500759	0.463381	0.635614	0.0789177	0.148881	0.159508	0.928974	0.113054
	0.553294	0.413494	0.729439	NaN	0.728374	0.447764	0.44659	0.519314	0.533682	NaN	0.126352	0.159534	NaN	0.151106	0.221046
	0.471429	0.540284	0.4875	0.612195	NaN	0.565714	0.527341	0.395161	0.39842	NaN	0.14434	0.104143	0.136596	0.107028	0.187995
	0.656402	0.678779	0.651683	0.14253	NaN	0.454034	0.195774	0.53425	0.077678	0.486643	0.130034	0.153284	0.134151	0.0796584	0.0828271
	0.658595	0.610298	0.778625	0.597823	0.702	0.489907	0.466207	0.506517	0.322309	0.488376	0.147401	0.112088	0.0676814	0.132292	0.165419
	0.127381	0.267765	0.651864	0.699668	0.711949	0.455662	0.455912	0.570034	0.464862	0.608695	0.0930091	0.071536	0.098881	0.0980304	NaN
	0.532531	0.606584	0.588744	0.159803	0.726069	0.577946	0.162487	0.52539	0.467517	0.476162	0.125357	0.195607	0.308779	0.578571	0.187806
	0.595842	0.481465	0.60016	0.861953	0.679611	0.412607	NaN	0.552585	0.565978	0.523006	0.0406808	0.194101	0.0993598	NaN	0.217739
	NaN	0.630173	NaN	0.832848	0.721454	0.515264	0.43269	0.560714	0.436707	0.505419	0.128117	NaN	0.104187	NaN	0.230647
	0.607643	0.116664	NaN	NaN	0.666576	0.48588	0.516493	0.463902	0.395724	0.460261	0.129123	0.182202	0.142276	0.167972	0.169788
	0.788496	0.6649	0.81	0.666847	0.744811	0.552336	0.555719	0.519129	0.431951	0.403239	0.0573263	0.200885	NaN	0.208833	0.152556
	0.817067	0.699245	0.576522	0.117203	0.628948	0.48365	0.426609	0.518051	0.372414	0.532269	0.100298	0.21039	0.093864	NaN	0.194647
	0.676945	0.682234	NaN	0.722916	0.601845	0.33404	0.602843	0.515856	0.641783	0.603727	0.071112	0.149354	NaN	0.175727	NaN
	0.684926	0.539654	NaN	0.769274	0.192319	0.480357	0.317698	0.491865	0.421434	0.512689	0.123476	0.246942	0.0746544	0.178709	0.22844
	0.609446	0.682933	0.647078	NaN	0.804066	0.456548	0.517806	0.424739	0.427253	NaN	0.120441	0.177507	0.697074	NaN	0.164487
	0.723823	0.660138	0.659234	0.491704	0.106954	0.412099	0.358019	NaN	0.537903	0.493232	0.129049	0.177278	0.171912	0.269562	0.184625
	0.655714	NaN	0.638014	0.514871	0.692269	0.46091	0.583658	0.481276	0.359341	0.532881	0.109596	0.131555	0.125097	0.0840097	0.176786
	0.654481	0.602897	0.679821	NaN	NaN	0.458036	0.37687	0.441984	0.378823	0.419271	0.154748	0.215131	0.215462	0.118096	0.158288
	0.596058	0.73124	0.55305	0.144475	0.700341	0.438916	0.356307	0.509572	0.501986	0.476613	0.0959162	0.121028	0.126841	0.133516	0.213122
	0.633673	0.649382	0.763621	0.407073	NaN	0.528841	0.420358	0.528035	0.462857	0.39574	0.0846083	0.259286	0.159004	0.120729	0.0683597
	0.64898	0.823843	0.536316	0.554036	0.708489	0.495174	0.52865	0.581699	0.473902	0.474812	0.13626	0.195854	NaN	0.312092	0.0441964
	0.663125	0.678798	0.595238	0.590097	0.673779	0.468469	0.371213	0.605018	0.450864	0.432974	0.178022	NaN	0.492857	0.0343162	0.183638
	0.740801	0.286442	0.786701	0.692231	0.568949	0.48416	0.389973	0.42821	0.435246	0.425158	0.0888483	0.126674	0.169159	0.231429	0.150747
	0.603499	NaN	0.651268	0.787066	0.49779	0.25881	0.493861	0.514768	0.459833	0.461582	0.0893365	0.203571	0.295338	NaN	0.183538
	0.728283	NaN	0.62131	0.527283	0.443571	0.473791	0.259021	0.473502	0.564053	0.449625	0.108741	0.169058	0.174408	0.152122	0.243152
	0.42764	0.414095	0.397286	0.679383	0.810481	0.276956	0.492645	0.495359	0.357167	0.47341	0.119322	0.156675	0.201884	0.177304	0.222804
	0.623077	0.601834	0.118156	0.654005	0.181598	0.482888	0.450047	0.528506	0.338323	0.422386	0.0664786	0.24297	0.138041	NaN	0.183956
	0.512569	0.639577	0.659654	0.698588	NaN	0.476621	0.57708	0.111648	0.37717	0.315273	0.0948829	NaN	0.145055	NaN	0.212965
	0.670562	0.603061	0.719489	0.569182	0.690024	0.456073	0.553833	0.647177	0.372525	0.395703	0.10871	0.187489	NaN	0.28136	0.200845
	0.696364	0.482589	0.605248	0.670352	0.115405	0.426473	0.587371	0.192068	0.467036	0.586286	0.0700334	0.152333	0.419848	0.125181	0.139355
	0.665686	0.267288	0.611377	0.689237	NaN	0.52449	0.335207	0.53835	0.380963	0.524419	0.0865312	0.237294	0.0699312	NaN	0.208126
	0.309044	0.486412	0.234883	0.551345	0.325301	0.506109	0.280732	0.39872	NaN	0.456067	0.0835262	0.193532	NaN	0.106329	0.190276
	0.135877	0.769854	NaN	0.579503	0.709337	0.422609	0.51616	0.687837	0.437749	NaN	0.0900439	0.071167	NaN	0.122199	0.186956
	0.753928	0.532536	0.688756	0.101026	0.64903	0.264156	0.591578	0.463434	0.327353	0.459159	0.154787	0.170751	0.0720473	0.375792	0.232845
	0.385714	0.465504	0.638232	0.650777	0.820824	0.474904	0.481901	0.505041	0.537563	0.510898	0.0999351	0.196834	0.333228	0.147501	0.0944508
	0.0940973	0.601177	0.805828	0.39622	0.647769	0.54341	0.514673	0.546468	0.457736	0.177308	0.11761	0.139752	0.151646	0.108757	0.446818
	0.693056	0.646763	0.703177	NaN	0.833016	0.528068	0.417124	0.221151	0.404853	0.447623	0.100216	0.152256	0.139312	0.161339	0.151017
	0.529455	0.628008	0.744076	0.644349	0.315855	0.479361	0.442537	0.457384	0.393755	0.517706	0.132748	0.140725	0.0842188	0.263415	0.199333
	0.350286	0.638901	0.428571	0.574409	0.726175	0.445441	0.531155	0.468254	0.359173	0.120226	0.082206	0.208665	0.13872	0.179643	0.168529
	0.598964	0.697097	0.141798	0.541605	0.694923	0.303347	0.326606	0.599669	0.481526	0.471269	0.0352041	0.0783656	NaN	0.113736	0.173623
	0.160365	0.396888	0.737888	0.780829	0.741394	0.564747	0.505382	0.373454	0.298553	0.6182	0.0765859	0.0912145	0.250234	0.111568	0.216088
	0.657092	0.455656	0.706971	0.785693	0.68382	0.376038	NaN	0.340973	0.49752	0.402701	0.0963556	0.264953	NaN	0.150932	0.180323
	0.595567	NaN	0.673066	0.445258	NaN	0.580805	0.518032	0.567197	0.0777125	0.512983	0.132074	0.100099	0.122799	0.0991276	0.164005
	0.638693	0.680266	0.180185	0.527384	0.138576	0.369778	0.585247	0.451006	0.471519	0.494073	0.0850272	0.21685	0.12967	0.207605	0.173476
	0.46351	0.257411	0.596238	NaN	0.720972	0.435232	0.513853	0.571181	0.353535	0.518327	0.146581	NaN	NaN	0.119215	0.133465
	0.522953	0.59881	0.789439	0.456956	0.606246	0.497334	0.416256	0.563736	0.456058	0.50625	0.0932143	0.187777	0.26413	0.402223	NaN
	0.363177	0.384366	0.682547	0.0733917	0.624969	0.530434	NaN	0.486119	0.467871	0.517629	0.133688	0.12952	0.111621	0.231063	0.108748
	0.702914	0.639377	0.763422	0.152256	0.613799	0.493728	0.549124	0.381964	0.419005	0.433583	0.12375	0.161982	0.226715	NaN	0.185592
	0.638424	0.361816	0.700149	0.204017	0.698056	0.52657	0.438669	0.475449	0.55902	0.635368	0.0904814	0.205267	0.887143	0.867857	0.165793
	0.612497	NaN	0.743733	NaN	0.52589	0.423608	0.523428	0.536125	0.451316	0.577744	0.0588056	0.103927	0.173317	0.338676	0.0985106
	0.70159	0.589561	0.750121	0.103989	0.783236	0.416282	0.45	NaN	0.462099	0.442635	0.126542	0.127358	0.121892	0.126768	0.166219
	0.611398	0.129943	0.700762	0.677896	0.742421	0.525974	0.530046	0.50892	0.420843	0.525536	0.0461361	0.174298	NaN	0.128676	0.0497482
	0.723214	0.613857	NaN	0.662322	0.190955	0.500386	0.462857	0.486909	0.497269	0.432101	0.170432	0.073686	0.0776712	0.0692574	0.180874
	0.569024	0.102798	0.654142	NaN	0.852745	0.512148	0.472079	0.634373	0.571386	0.515232	NaN	0.159324	0.120896	0.249166	0.106604
	0.776688	0.610005	0.577187	0.99786	0.755118	0.567824	0.460153	0.406944	0.506438	0.502232	0.104906	0.142331	0.0892562	0.0687217	0.159072
	NaN	0.625746	0.146966	0.188263	0.58648	0.388686	NaN	0.490408	0.490359	0.456523	0.11226	0.310017	NaN	0.14	0.16875
	0.650952	0.523551	0.667893	NaN	0.221262	0.500192	0.526455	0.489823	0.381042	NaN	0.0776358	0.207692	0.117532	0.373374	0.120209
	0.606205	0.154121	0.501307	0.0986711	0.419302	0.532074	0.376904	0.524244	0.491262	0.396148	0.108095	0.113961	0.297671	0.214286	0.155593
	NaN	0.0933419	0.652323	NaN	0.662041	0.410127	0.379793	0.553264	0.325667	0.482143	0.12634	0.104418	0.0680166	0.0858224	0.141923
	0.587281	0.848571	0.654756	0.623996	0.789796	0.514992	NaN	0.553019	0.374817	0.50151	0.112747	0.142827	0.325569	0.251729	0.283664
	0.686347	0.702487	0.627006	0.861872	0.600596	0.469565	0.47137	0.425119	0.458677	0.502979	0.0969256	0.117073	0.143906	0.124601	0.13694
	0.155064	0.576742	0.627873	0.215097	0.56079	0.500721	0.377611	0.446405	0.0901172	0.393429	0.0724346	0.230977	0.157613	0.145694	0.454124
	0.616883	0.736614	0.659616	0.0890565	0.754495	0.449062	0.421075	0.516116	0.368582	0.510593	0.119704	0.199078	0.120402	0.0632865	0.180762
	0.651844	NaN	0.618019	0.197248	0.684913	0.586431	0.457006	0.364964	0.226136	0.481771	0.147817	0.215195	NaN	0.118229	0.108482
	0.704082	0.69278	0.624128	0.749276	0.737531	0.371159	0.50658	0.255665	0.436194	0.521884	0.079049	0.138531	0.220798	0.130382	0.168401
	0.609087	NaN	0.617723	0.445196	0.69521	0.440681	0.461345	0.502376	0.170136	0.542563	0.106298	0.214728	0.449101	0.158585	0.219239
	0.619785	0.0643774	0.518607	0.652747	0.464782	0.426189	0.387766	0.575038	0.550407	0.427473	0.0978397	0.219939	0.0950759	0.207115	0.207607
	0.604619	0.704254	0.441289	NaN	0.640396	0.461751	0.610499	0.792208	0.382466	0.510889	0.132322	0.142182	0.110231	0.0895099	0.185912
	0.558927	0.383394	0.597825	0.556172	0.661343	0.411343	0.400452	0.45694	0.408538	0.45231	0.0914871	0.128092	0.158766	0.0213298	0.130382
	0.735304	0.775265	0.398417	0.661851	0.677858	0.102905	0.386733	0.4398	0.451145	0.485099	0.121805	0.129116	0.172066	0.129692	0.0733368
	0.55775	0.644017	0.846101	0.61349	0.643947	0.558367	0.341143	0.495594	0.302505	0.620295	0.0877135	0.142456	0.134149	NaN	0.0949319
	0.63995	0.547577	0.639413	0.435926	0.769265	0.437269	0.470118	0.541565	0.524079	0.559811	0.121805	0.192113	NaN	0.105755	0.251243
	0.575204	NaN	0.379687	0.379916	0.831039	0.343957	0.396165	0.512941	0.50868	0.305124	0.146595	NaN	0.133576	0.141758	0.131465
	0.339712	0.558127	0.398646	0.692463	0.720723	0.475184	0.589592	0.479819	0.431455	0.304109	0.0994165	0.245344	0.0729196	NaN	0.119125
	0.269272	0.586648	NaN	0.554106	0.615718	0.463936	0.409514	0.441082	0.547143	0.599284	NaN	0.302521	0.133474	0.139401	0.182274
	0.623871	0.460554	NaN	0.959582	0.569017	0.412506	0.523857	0.567242	0.687211	0.468667	0.128496	0.211383	0.142829	0.0859651	0.182595
	0.610361	0.161534	0.611547	0.668657	0.595067	0.542461	0.468875	0.497347	0.472871	0.519806	0.146895	0.196241	NaN	0.138766	0.160918
	0.546239	0.617532	NaN	0.648208	0.615789	0.452728	0.247835	0.517021	0.402731	0.538271	0.0899579	0.231429	NaN	0.111917	0.641219
	0.608748	0.146797	0.826116	0.747193	0.305975	0.490084	0.413408	0.582599	0.406422	0.481953	0.115229	0.152315	0.197281	0.263805	0.227831
	0.280719	0.706814	0.661224	0.646813	0.650893	0.518623	0.430026	0.501594	0.493018	0.433765	0.0951429	0.127594	0.146465	NaN	0.168184
	0.596726	0.634776	0.579657	0.823729	0.149224	0.4606	0.524654	0.614955	0.45583	0.533455	0.0535064	0.20854	0.0982409	0.0719882	0.204709
	0.644609	0.587492	0.402663	0.206607	0.492824	0.464262	NaN	0.58473	0.498565	0.364998	0.100515	0.17211	0.0920978	NaN	0.175468
	0.617509	0.111285	0.774351	0.527048	0.677512	0.409329	0.484021	0.45827	0.560791	0.426202	0.0709623	0.0956517	0.0973693	0.295746	0.213879
	0.551498	0.395828	0.150433	0.539737	0.438389	0.353847	0.391387	0.13085	0.357673	0.521319	0.157143	0.135035	0.101147	0.116584	0.0730972
	0.623296	0.527412	0.704576	0.642655	0.603672	0.54909	0.428977	0.46064	0.42572	0.564171	0.132935	0.227433	0.116643	0.104053	0.118149
	0.57121	0.142527	0.486701	0.160691	0.644527	0.351107	0.41058	0.389688	0.483647	0.576889	0.103419	0.235816	0.157212	0.119432	0.176746
	0.674013	0.726663	NaN	0.730479	0.561503	0.672292	0.533902	0.489781	0.356576	0.433587	0.11556	0.119032	0.0915944	0.147573	0.189218
	0.571539	0.179762	0.647699	0.531713	0.731877	0.550196	0.534121	0.588803	0.434081	0.42425	0.0749229	0.0674883	0.161642	0.161944	0.192203
	0.670029	0.667162	0.725531	0.161246	0.734263	0.271565	0.510335	0.402288	0.450187	0.570552	0.119337	0.218116	0.069177	0.807309	0.187645
	0.446327	0.272066	0.0716628	0.593245	0.49668	0.44892	0.530455	0.560986	0.497623	0.607151	0.0837686	0.182459	0.129218	NaN	0.154698
	0.666828	0.470117	0.723875	0.668031	0.383362	0.379177	0.413583	0.606549	0.143127	0.336791	0.0796721	0.0929199	NaN	0.212808	0.153058
	0.59902	0.663763	0.58689	0.547105	0.52229	0.103387	0.562065	0.493787	0.291883	NaN	0.0862597	0.159876	0.0849279	0.0628776	0.206945
	0.529072	0.123335	NaN	NaN	0.692308	0.404576	0.41372	0.596388	0.426857	0.624955	0.198988	0.297104	0.0826254	NaN	0.248605
	0.601873	0.597015	0.615885	0.111916	0.771782	0.52277	0.594069	NaN	0.358789	0.388912	0.115936	0.115179	0.238549	0.178578	0.161141
	0.531847	0.802276	0.707418	0.163222	0.478324	0.250597	0.316113	0.453669	0.459299	0.537519	0.192857	0.186754	NaN	0.144784	0.179228
	0.494808	0.574563	0.828467	0.631743	0.642287	0.657098	0.382857	0.436014	0.406869	0.181538	0.111953	0.196476	0.164893	0.177516	0.130918
	0.543956	0.614614	0.748656	NaN	0.613924	0.45656	0.446171	0.502898	0.622794	0.389896	0.0973948	0.245798	NaN	0.12172	0.260219
	0.491135	0.616198	0.486392	0.362084	0.570545	0.22981	0.580563	0.57421	NaN	0.454328	0.111628	0.196576	NaN	0.335622	0.182587
	0.702651	0.541421	0.726026	0.53315	0.63662	0.404207	0.461759	0.423923	0.473069	0.414107	0.129906	0.151842	0.266364	0.0677379	NaN
	0.622606	0.176327	0.547771	0.722244	0.644229	0.342315	0.443848	0.523153	0.461645	0.331943	0.155172	0.129378	0.107668	0.112241	0.188323
	0.612321	0.796475	0.181513	0.545394	0.168507	0.448548	0.477624	NaN	0.441707	0.578016	0.149064	0.166659	0.0966803	0.367774	0.146652
	0.550594	0.0827234	0.574597	0.665455	0.0901478	0.474239	0.360987	0.548243	NaN	0.450574	0.144011	0.139602	0.163903	0.122034	0.190416
	0.574362	0.521575	0.573033	0.473634	0.680854	0.470212	0.475594	0.405172	0.448625	0.429873	0.0838509	0.0939811	NaN	0.122649	0.206287
	0.525974	0.13912	0.486735	0.989662	0.60004	0.599563	0.161693	NaN	0.506939	0.391741	0.127143	0.113674	NaN	0.122763	0.208799
	0.571508	0.128571	0.810502	0.663006	0.681642	0.378724	0.466089	0.490655	0.567417	0.472041	0.0234412	0.230085	0.141409	0.160645	0.194988
	0.610714	0.180368	0.0858817	0.149825	NaN	0.451504	0.511425	0.617981	0.432971	0.379026	0.0731092	0.21666	NaN	0.0732369	0.201965
	0.618814	0.383348	0.690401	0.646227	0.498128	0.346318	0.477191	0.521192	0.471916	NaN	NaN	0.248521	0.250398	0.363025	0.134579
	0.643993	0.473983	0.616276	0.669826	0.688879	0.44718	NaN	0.30808	NaN	0.450088	0.110671	0.330612	0.11464	NaN	0.20296
	0.62212	0.396496	0.6052	0.490992	0.820267	0.440125	0.493304	0.465502	0.141128	0.509301	0.125304	NaN	0.473878	0.0742816	0.127062
	0.669648	0.666413	NaN	0.573766	NaN	0.471341	0.443493	0.518613	0.534261	0.385714	0.120638	0.233587	0.0720485	NaN	0.165149
	0.606329	0.646272	0.595609	0.564679	0.153421	0.374585	0.502264	0.446508	0.102182	0.505196	0.0757954	0.134201	NaN	0.131337	0.186
	0.536424	0.659382	0.635155	0.708176	0.670923	0.490065	0.247747	0.496472	0.50258	0.491221	0.114192	0.0905098	0.134129	NaN	0.189272
	0.607459	0.547719	0.632002	0.437302	0.701073	0.544474	0.504832	0.477745	0.117278	0.508212	0.0794543	0.0982602	0.114563	0.154934	0.109643
	0.661224	0.289394	NaN	0.15764	0.167317	0.250865	0.408961	0.59784	0.381756	0.335821	0.130705	0.107458	NaN	0.133628	NaN
	0.760408	0.686896	0.631677	0.439322	0.795841	0.402772	0.342006	0.50649	0.499496	0.467781	0.106603	0.151887	0.957143	0.19971	0.186928
	0.686746	0.236499	0.526587	NaN	0.635149	0.567276	0.337721	0.507538	0.445279	0.437864	0.125482	0.214017	0.223188	0.117676	0.170201
	0.604128	0.784075	0.57562	0.548569	NaN	0.516429	0.505908	0.63542	0.418823	0.394695	0.116949	0.0991837	0.11115	0.399328	0.192661
	0.139467	NaN	0.512915	0.607026	0.279966	0.681537	0.287579	0.450628	0.488543	0.474239	0.0676985	0.110071	0.0955102	0.0874457	0.168604
	0.500743	NaN	NaN	0.461519	0.595894	0.438916	0.522452	0.529355	0.425145	0.0626459	0.0901326	0.0834394	0.207468	0.207774	0.128571
	0.509182	0.761538	0.70566	0.584929	0.474932	0.462857	0.521387	0.534853	0.511196	0.579901	0.099391	0.175459	0.193213	0.202209	0.163398
	0.746761	0.740379	0.238126	0.646735	0.599569	0.619599	0.467971	0.377658	0.436186	0.495502	0.112219	0.300526	0.120297	0.105826	0.205555
	0.588973	0.563717	0.639728	0.666953	0.656215	0.452495	0.554681	0.58592	0.417754	0.461437	0.110919	0.11226	0.167953	0.119559	0.17981
	0.556404	0.711535	0.477309	NaN	0.126921	0.530326	0.498428	0.513159	0.400224	0.4361	0.0858078	0.0585422	NaN	0.143001	0.166063
	0.645847	0.451633	0.146794	0.483825	0.520399	0.422644	0.394054	NaN	0.490476	0.573126	0.0766674	0.12979	0.0983892	0.354952	0.139607
	0.687933	NaN	0.762871	NaN	0.657868	0.440977	0.168769	0.632236	0.380438	0.485647	0.14618	0.111792	0.0472303	0.179122	0.129496
	0.532768	0.521479	0.653922	0.612851	0.803025	0.357442	0.426421	0.467623	0.349905	0.517783	0.131588	0.158306	0.24457	0.140289	0.20289
	0.758657	0.661925	0.155811	NaN	0.133475	0.456181	0.501571	0.60958	0.417212	0.369431	0.0877052	NaN	0.377214	0.249674	0.152859
	0.557381	NaN	0.462952	0.15575	0.637609	0.309758	0.534207	0.626028	0.46659	0.638983	0.14973	0.208699	0.317585	0.118327	0.14544
	0.669559	0.490096	0.610103	0.656446	0.60358	NaN	0.594956	0.616422	0.49665	0.613895	0.103667	0.188113	0.0227831	0.122091	0.125649
	0.579653	0.613941	0.632876	0.665286	0.76695	0.466957	0.5032	0.611688	0.414042	0.382666	0.110755	0.173234	NaN	NaN	0.144422
	0.467503	0.188309	NaN	NaN	0.702745	0.399684	0.639305	NaN	0.517774	0.568306	0.134193	0.467455	0.141657	0.15813	0.16854
	0.584252	0.795213	0.783117	0.76338	0.592347	0.632143	0.418359	0.533284	0.443266	0.422433	0.142297	0.141929	0.129507	0.132023	0.140666
	0.577439	0.528347	0.667892	0.50173	0.55102	0.208633	0.511813	0.533609	0.365366	0.60394	0.143426	0.0802057	0.22475	0.795536	0.194093
	0.40561	0.709299	0.543269	0.685714	0.768518	0.429234	NaN	0.617273	0.337303	0.470733	0.170055	0.0941114	0.16998	0.130241	0.232132
	0.56272	NaN	0.719463	0.646363	0.581688	0.493781	0.499438	0.537982	0.447989	0.529761	0.0756781	0.247743	0.208374	0.143641	NaN
	0.603553	0.70502	0.206241	0.533634	NaN	0.492713	0.39876	0.537803	0.569591	0.558715	0.074095	0.205215	0.128785	NaN	0.0969036
	0.540402	0.737461	0.680741	NaN	0.758009	0.537986	0.111982	0.480745	0.441891	0.491579	0.104525	0.235868	0.105904	0.167972	0.173133
	NaN	NaN	0.744115	NaN	0.722535	0.290377	0.496692	0.587654	0.292961	0.510362	0.0967065	0.11818	0.336122	0.0801169	0.0911975
	0.665129	0.596364	0.670494	0.484768	0.778245	0.451653	0.361302	0.449952	0.565834	0.438782	0.130126	0.150436	0.122872	0.433155	0.176034
	0.214898	NaN	0.654119	0.637978	0.630146	0.636941	NaN	0.655785	0.473696	0.508475	0.0712833	0.157695	0.161984	0.114186	0.15243
	0.723716	0.488996	0.150246	0.195541	0.479171	0.462025	NaN	0.490277	0.535091	0.47727	0.0712312	0.194538	0.254342	0.0602961	0.108098
	0.808581	0.182211	0.670617	0.626042	0.162792	0.554211	0.627384	0.568908	0.096565	0.500752	0.112021	NaN	NaN	0.240629	0.107012
	0.314595	0.619543	0.72873	0.649699	0.657868	0.494388	0.518777	0.557493	0.417791	0.508478	0.0783482	0.0931889	0.185599	NaN	0.146009
	0.63397	0.600824	0.764541	NaN	0.673779	0.46118	0.39583	0.590763	0.451781	0.533199	0.16142	0.14478	0.149638	0.715325	0.126677
	0.616679	0.429263	0.754273	0.621685	0.67288	0.385049	0.482061	0.539877	0.527108	0.547934	0.134944	0.121667	0.0573887	0.141843	0.0525717
	0.721695	NaN	0.633494	0.609186	0.224196	0.470131	0.440751	0.484071	0.41257	0.596699	0.126321	0.132753	0.118321	0.125416	0.185785
	0.639539	0.647821	0.461885	0.126563	0.729618	0.411325	0.562041	0.533301	0.507641	0.529533	0.122289	0.153174	0.15501	0.109491	0.184392
	0.641031	0.619978	0.592832	0.762595	0.693795	0.446556	0.448196	0.431203	0.444164	0.413116	0.109164	0.324295	0.328248	0.331026	0.110632
	0.666328	0.259042	0.678748	0.604364	0.409865	0.576483	0.481808	0.529575	0.106707	0.435766	0.145328	0.229675	0.165685	0.260783	0.15332
	0.619637	0.566079	0.641882	0.594109	0.51299	0.429688	0.40328	0.532194	0.456521	0.689021	0.10003	0.0969231	0.11507	0.124132	0.189996
	0.636754	0.581822	0.660141	0.703884	0.341663	0.461117	0.518972	0.561256	0.509143	0.308424	0.136536	0.17434	0.0872449	0.130794	0.191674
	0.697735	0.564164	NaN	0.774577	0.141922	0.365657	0.435233	0.384714	0.363238	0.420583	0.061532	0.175079	NaN	0.192197	0.157831
	0.496186	0.144113	0.647353	0.51619	NaN	0.458867	0.48299	0.545843	0.493695	0.555833	0.182955	0.205573	NaN	0.0863539	0.0739527
	0.654898	0.648284	0.152901	0.633715	0.559839	0.450168	0.436578	0.571022	0.547682	0.530397	0.126974	NaN	NaN	0.0796746	0.159292
	0.570219	0.451945	0.697753	NaN	0.622995	0.557456	0.537211	0.527598	0.379957	0.420314	0.0659313	0.146407	0.0587207	0.140209	0.167578
	0.611616	0.834219	0.179152	0.126593	0.464711	0.438632	0.459574	0.557888	NaN	0.454124	0.102052	0.135694	0.0891133	0.0837406	0.1133
	0.538472	0.644862	0.593966	0.55963	0.773303	0.0305044	0.477376	0.489998	0.342268	0.527646	0.125979	0.106275	0.0560527	0.204714	0.0721759
	NaN	0.646772	NaN	0.563618	0.725252	0.550451	0.442373	0.482058	0.47233	0.455983	0.13865	0.0515849	0.060769	0.214332	0.289629
	0.660052	NaN	NaN	0.621915	0.827505	0.306541	0.653679	0.652883	0.448158	0.355495	0.10604	0.178202	0.0647123	0.14772	0.135646
	0.741516	0.634393	NaN	NaN	0.104264	0.471324	NaN	0.545012	0.344079	0.399915	0.165775	0.057612	0.0838376	0.218182	0.190886
	NaN	0.694976	0.776132	0.55025	0.777107	0.395025	0.44234	0.527344	0.480636	0.580244	0.108963	0.0885851	0.231429	0.133778	0.260149
	0.678111	0.709638	0.614732	0.613263	0.725093	0.299194	0.496901	0.56089	0.419526	0.404797	0.0445055	0.0869834	0.10886	0.111926	0.199358
	0.536691	0.628571	0.455087	0.572719	0.145998	0.479748	0.400144	0.663588	0.349618	0.302568	0.157491	0.148436	0.74874	0.107036	0.117391
	0.718166	NaN	0.794276	0.698175	0.741337	0.419056	0.354941	0.5374	0.461101	0.483213	0.109129	0.179878	0.169281	0.167925	0.117676
	0.550348	0.724126	0.601429	0.798655	0.100834	0.531784	0.228345	0.432186	0.464526	0.448542	0.150116	0.115206	NaN	0.191755	0.19082
	0.642648	0.778797	0.6408	0.70904	NaN	0.44114	0.507002	0.600458	0.431942	0.640854	0.104956	0.197818	0.251299	0.296303	0.19652
	0.61376	0.595172	0.872932	0.628033	0.169042	0.550933	0.593564	0.378105	0.453702	0.571733	0.0822547	0.211143	NaN	0.133399	0.162163
	0.561815	0.45631	0.80439	NaN	0.74044	0.446398	0.455657	0.425073	0.442382	0.405509	0.112291	0.156506	NaN	0.162978	0.186719
	0.673433	0.673453	0.824252	0.606975	0.69473	0.420839	0.407811	0.429615	0.406127	0.515145	0.127953	0.136577	0.14224	0.138493	0.207468
	0.790418	0.55835	0.722081	0.640544	0.694846	0.428051	0.333741	0.461345	0.490855	0.429796	0.0160372	0.110765	0.313683	0.0761101	0.219071
	0.768279	0.652842	0.744845	0.615156	0.93694	0.476258	0.50625	0.522581	0.587043	0.468283	0.109635	0.115714	0.0952182	0.160865	0.183346
	0.528351	0.136571	NaN	0.674568	0.707537	0.446109	0.427194	0.517717	0.439143	0.493113	0.0922936	0.227635	NaN	0.188143	0.111119
	0.434891	0.634286	0.745036	0.631169	0.732689	0.532079	0.545449	0.606764	0.450859	0.589411	0.100981	0.160714	0.111661	0.0778083	0.156122
	0.585346	0.59567	NaN	0.592027	0.832578	0.522161	NaN	0.565104	0.511615	0.508187	0.120113	0.16854	0.141514	0.10111	0.146273
	0.672096	0.655175	0.696949	0.699701	0.813275	0.404472	0.454535	0.428704	0.345286	0.455219	0.0767368	0.255648	0.0848467	0.357353	0.205462
	NaN	0.637219	0.641954	0.13883	0.604424	0.488766	0.463063	0.543974	0.435542	0.568139	0.142462	0.304126	0.0973905	0.144134	0.0810825
	0.582471	0.617386	0.730464	0.096832	0.529094	0.431186	0.501173	0.498071	0.4412	0.378709	0.161862	0.18814	0.0682955	0.314993	0.118681
	0.526904	0.809253	0.770557	0.316817	0.859654	0.436772	0.404438	0.601595	0.307811	0.488047	0.113946	0.223448	NaN	0.190405	0.095565
	0.583538	0.523197	NaN	0.674032	0.146145	0.369096	0.410077	0.606382	0.455918	0.0973704	0.106939	0.103324	0.617143	0.389907	0.21039
	0.638082	0.844402	NaN	0.994286	0.589466	0.359357	0.442702	0.476768	0.470702	0.441165	0.171262	0.243674	0.367221	0.0744279	0.121163
	0.700878	0.644099	0.711015	0.61359	0.469128	0.363703	0.469565	0.414708	NaN	0.191223	0.130645	0.551535	0.135603	0.195873	0.201915
	0.600958	0.568972	0.677143	NaN	0.764252	0.570925	NaN	0.470503	0.497167	0.433102	0.130425	0.151918	0.125868	0.111747	0.132767
	0.546665	0.5976	0.10986	0.598257	0.552551	0.399632	0.532002	0.426888	0.428841	0.415731	0.126265	0.0899722	0.179285	0.160598	0.253247
	0.725373	NaN	0.590789	NaN	0.564578	0.422064	0.406626	0.466163	0.443621	0.49955	0.0999582	0.0931035	0.102033	0.114689	0.157941
	0.253726	0.627348	0.703438	NaN	0.634679	0.449791	0.353083	0.483664	0.476792	0.485148	0.127256	0.146147	0.131517	0.202272	0.153234
	0.563938	0.669949	0.716119	NaN	0.6679	0.380349	0.649885	0.570407	0.379143	0.46404	0.0956316	0.136949	0.515893	0.482734	0.245852
	0.114107	0.508974	0.772173	0.586216	0.16774	0.478971	0.526986	0.402015	0.442832	0.383684	0.123085	0.361052	0.10905	0.0987916	0.151218
	0.684632	0.402058	0.618765	0.598721	0.659266	0.507455	0.528954	0.527027	0.505475	0.511647	0.0972819	0.137176	NaN	0.122753	0.123493
	0.572089	NaN	0.15608	0.719189	0.669021	0.223188	0.415805	0.577801	0.448398	0.384199	0.125248	NaN	NaN	NaN	0.173765
	0.695113	0.490462	0.652208	0.598048	NaN	0.534629	0.5722	0.628767	0.479707	0.200426	0.141115	0.204846	0.0753348	0.0743008	0.147348
	0.530088	0.113774	0.735523	0.609163	0.632748	0.38688	0.687974	0.594544	0.522351	0.49124	0.0952612	0.085084	0.079578	NaN	0.161076
	NaN	0.17473	0.635635	0.378847	0.681233	0.476283	0.459198	0.464224	0.544464	0.484724	0.122037	0.199821	0.122138	0.12553	0.0316674
	0.562617	0.600588	0.607933	NaN	0.167243	0.512085	0.484089	0.5075	0.371838	0.577439	0.0802249	0.185368	0.419715	0.261665	0.141409
	0.624542	0.502183	0.584416	0.612839	0.638172	0.469183	0.513768	0.458668	0.510932	0.514286	0.0917926	0.24053	0.153629	0.157445	0.146638
	0.535882	0.458299	0.643272	0.686414	0.181239	0.372857	NaN	0.572688	0.319139	0.406978	0.166266	0.12488	0.143454	0.481059	0.15358
	0.403389	0.637575	NaN	0.538188	0.990192	0.541641	0.258039	0.619702	0.555002	0.417994	0.116556	0.218953	0.148114	NaN	0.121194
	0.709868	0.674719	0.846894	0.546306	0.499675	0.517183	0.44026	0.498808	0.448399	0.514639	0.0851623	0.200198	0.055102	0.145661	0.215207
	0.667199	0.600838	0.712477	0.429263	0.545968	0.357879	0.510242	0.205901	0.426074	0.536691	0.0939378	0.175931	0.0916103	0.137355	0.431633
	0.672245	0.138155	0.772374	0.684682	NaN	0.407976	0.506579	0.528222	0.512974	0.668209	0.0859174	0.0424454	0.193022	0.210301	0.190869
	0.661681	0.611044	NaN	0.630643	0.619266	0.409535	0.520596	0.6597	0.408271	0.420609	0.0522847	0.226095	0.229791	0.071623	0.0752935
	0.687701	NaN	0.200072	0.607905	0.687794	0.440273	NaN	0.487025	0.432515	0.572899	0.0421809	0.156253	0.114069	NaN	0.0624624
	0.583758	NaN	0.53582	NaN	0.488608	0.519332	0.53819	0.668057	0.488041	0.394697	0.106374	0.151604	0.130938	0.0876738	0.190131
	0.339757	0.676613	0.692463	0.629249	0.735573	0.641728	0.432074	0.583109	0.448837	0.543946	0.0976381	0.205191	0.136665	0.0938224	0.203675
	0.755449	0.501893	0.71994	0.592128	0.302239	0.458921	0.164951	0.441228	0.542967	0.621247	0.0781646	0.277829	0.133624	NaN	0.146321
	0.155505	0.605675	0.487868	0.166469	0.562851	0.588232	0.342767	0.499656	0.522428	0.545596	0.110808	0.144284	0.433929	0.315584	0.130689
	0.149309	0.678297	0.759023	0.503627	0.607121	0.504102	0.499139	0.552782	NaN	0.455348	0.106371	0.136335	0.114632	0.152013	0.175749
	0.622025	0.675931	0.676321	NaN	0.57213	0.448465	0.477675	0.630473	0.521916	0.445357	0.0755523	0.198833	0.258968	0.185697	0.307579
	0.639721	0.422755	0.522425	0.639761	0.677408	0.232005	0.483927	NaN	NaN	0.406325	0.15613	0.144754	0.0563403	0.173324	0.233316
	0.731696	NaN	0.763597	0.214087	0.613777	0.367114	0.393967	0.516007	0.509864	0.603018	0.0767253	0.232087	0.170448	0.0940298	0.147374
	0.47705	0.709158	0.761938	0.794805	NaN	0.58719	0.496156	0.606059	0.610141	0.394387	0.467433	0.0799919	0.345113	0.172638	0.0952597
	0.674566	0.741549	0.923684	0.714095	NaN	0.478933	0.512038	0.152585	0.484288	0.584325	0.0966655	0.192969	0.175967	0.129657	0.235898
	0.664621	0.657444	0.660306	0.140496	0.606816	0.283786	0.577727	0.5717	0.153868	0.558971	0.119048	0.122143	0.14226	0.0665982	0.0784504
	0.656883	0.649401	0.604359	0.613963	0.672907	0.190125	0.532793	NaN	0.476885	0.445116	0.112847	0.106971	0.0960358	NaN	0.17764
	0.691388	0.120023	0.596571	NaN	0.541431	0.289785	0.380277	0.658949	0.512398	0.480772	0.0639832	0.130759	NaN	0.115714	0.178022
	0.533258	0.63433	0.752143	0.577045	0.856275	0.449976	0.330612	0.46096	0.33569	0.557931	0.15	0.188974	0.160421	0.093601	0.193712
	0.566974	0.626583	0.642008	NaN	0.537922	0.442887	0.455121	0.567471	0.356473	0.495423	0.117065	0.148097	0.16993	0.203206	0.153284
	0.521366	0.734079	0.563492	0.666207	0.616033	0.494366	0.497584	0.355476	NaN	0.50661	0.106171	0.443836	0.072667	0.140655	0.209863
	0.658277	0.606402	0.674323	0.582758	NaN	0.462096	0.382867	0.596418	0.481409	NaN	0.1045	0.117349	0.2343	0.121364	0.13808
	0.451345	0.754575	0.740904	0.662763	NaN	0.522357	0.530568	0.560844	0.312458	NaN	0.215739	0.137736	0.107877	0.638051	0.25103
	0.565402	0.130309	0.826847	0.558986	0.134396	0.469442	0.478471	0.523048	0.333091	0.503763	0.152654	0.135603	0.437838	NaN	0.190011
	0.757929	0.156751	0.821948	0.690163	0.557296	0.44468	0.48888	0.597052	0.361561	0.492548	0.124585	0.151458	0.121835	0.0997408	0.200671
	0.644425	0.980952	0.6664	0.772015	0.697019	0.471006	0.67422	0.411249	0.0807592	0.458446	0.0421011	0.0994204	0.0817276	0.0850297	0.186242
	0.0742477	0.661224	0.739975	0.578571	0.869064	0.435304	0.371973	0.521117	0.534989	0.403986	0.0867402	0.110614	NaN	0.138889	0.156008
	0.55799	0.553905	0.824143	0.30974	0.786096	0.477864	0.406304	0.481582	0.502326	0.434926	0.12329	0.186902	0.111242	NaN	0.14383
	0.582675	0.679853	0.765862	NaN	0.724916	0.533597	0.481681	0.541864	0.456564	0.453873	0.101443	0.356991	0.217364	0.100038	0.134232
	0.585309	0.578571	0.676745	NaN	0.658903	0.41733	0.535212	0.544633	0.418136	0.393204	0.135761	0.133051	0.0924687	NaN	0.216657
	0.692532	0.532549	NaN	NaN	0.648849	0.402198	NaN	0.532712	0.434126	0.511112	0.127003	0.235807	0.285188	0.381405	0.216528
	0.539844	0.560513	0.585171	0.158435	0.523402	0.461606	0.318738	0.506176	0.364266	0.576134	0.109817	0.191644	0.61519	0.293478	0.210193
	0.486	NaN	0.670581	0.706466	0.695124	0.414438	0.515416	0.499192	0.500594	0.608473	0.0940289	0.233949	NaN	0.179726	0.0704348
	0.694286	0.740087	0.716156	NaN	0.353595	0.39314	0.376614	0.471708	0.492896	0.444435	0.0744611	NaN	0.0399015	0.139518	0.19108
	0.662989	0.206906	0.145358	NaN	0.475914	0.421351	0.523671	0.470235	0.550401	0.46873	0.109789	0.121239	NaN	NaN	0.211899
	0.659215	0.189129	0.79795	0.747101	NaN	0.504839	0.551999	0.498854	0.368685	0.539302	0.0941771	0.117296	NaN	0.143596	0.186099
	0.605111	0.633187	0.667893	0.146796	0.574086	0.47798	0.465596	0.502909	0.461049	0.463515	0.169641	0.28102	0.174704	0.294028	0.188797
	0.386166	0.518179	0.713662	0.587374	0.568195	0.333052	0.117433	0.466604	0.45	0.552293	0.0649113	0.223081	NaN	0.132324	0.142731
	0.779464	NaN	0.747976	NaN	0.547731	0.412864	0.365609	0.548988	0.515466	0.532356	0.126355	0.116924	NaN	0.0636959	0.0894479
	0.681472	0.206586	NaN	0.804844	NaN	0.45615	0.415126	0.553855	0.479123	0.467732	0.0854367	0.0652279	0.189844	0.100985	0.220576
	0.405842	0.732603	0.754594	NaN	0.591607	0.46487	0.626249	NaN	0.458142	0.408305	0.0582857	NaN	NaN	0.127414	0.209939
	0.119272	0.24967	0.7118	0.61484	0.669925	0.683022	0.387991	0.435682	0.457692	0.524032	0.0533861	0.110414	0.219061	0.205635	0.123278
	0.290193	0.619547	0.737499	0.578127	0.626053	0.47428	0.527192	0.44864	0.435779	0.40953	0.110502	0.162054	0.347143	0.0919332	0.168355
	0.255181	0.658665	0.686202	0.73949	0.698473	0.525895	0.486705	0.588825	0.40925	0.526604	0.114055	0.275392	0.156809	0.187953	0.155851
	0.652059	0.0788961	0.290683	0.235296	0.628923	0.468224	0.749644	0.531601	0.0993557	NaN	0.136816	0.160396	NaN	0.123508	0.17974
	0.674746	NaN	0.762986	0.190015	0.109291	0.400581	0.509895	0.554495	0.412056	0.561604	0.136134	0.170526	0.111119	0.120049	0.119624
	0.721177	0.603943	0.0958401	0.504675	NaN	0.463482	0.489242	0.68259	0.520832	0.444977	0.0449517	0.0947368	NaN	0.22056	0.147361
	0.102774	0.588651	0.874408	0.701426	0.743958	0.37322	0.630801	0.506985	0.421011	0.425796	0.0450835	0.202833	NaN	0.120536	0.266245
	0.603856	0.115007	0.705008	0.13127	0.62404	0.393632	0.459906	0.435378	0.468571	0.13269	0.108099	0.242788	0.15825	0.128844	0.165206
	0.514012	0.632739	0.742008	NaN	0.581669	0.456216	0.513541	0.621495	0.516097	0.423991	0.148094	0.130065	0.2775	NaN	0.235234
	0.464152	0.623143	NaN	0.604686	0.595748	0.448495	0.286347	0.502789	0.560936	0.477336	0.125357	0.138275	0.0787666	0.139338	0.195067
	0.714652	0.183381	0.580908	0.657761	0.756017	0.390864	0.403679	0.464907	0.37291	0.500808	0.0937557	0.198547	0.230696	0.0323425	NaN
	0.591476	0.658741	0.215858	0.185415	0.573858	0.486146	0.367851	0.396976	NaN	0.66241	0.0999888	0.127799	NaN	NaN	0.18644
	0.658576	NaN	0.621875	0.647378	0.136788	0.388842	NaN	0.568533	0.612446	0.480812	0.0766234	0.131567	NaN	0.133319	0.182054
	0.605206	0.745104	0.635546	0.678745	0.553459	0.670733	NaN	0.473581	0.494676	0.451207	0.10048	0.116303	0.342315	0.147035	0.165156
	0.642857	0.661224	0.678857	0.672273	0.761044	0.53153	0.457234	0.498944	0.457441	0.434024	0.0597149	0.100944	0.194564	0.138354	0.133247
	NaN	0.666707	0.62688	0.602408	0.648	0.546921	0.468635	0.550587	0.52773	0.41899	0.155593	0.144128	NaN	NaN	0.121313
	0.689693	0.568544	0.614699	NaN	0.533571	0.465707	0.422609	0.274149	0.48397	0.579201	0.0993865	0.209905	0.182959	0.0790595	0.151812
	0.559983	0.722432	0.113174	0.678607	0.745064	0.462126	0.303903	0.667143	0.460677	NaN	0.108661	0.0694058	0.083831	0.225584	0.186611
	0.581894	0.613886	0.606954	0.477834	0.3931	0.481668	0.332826	0.521604	0.388857	0.594034	0.136534	0.114184	NaN	0.194587	0.282248
	0.667135	0.775738	0.777207	0.473544	0.151065	0.426881	0.460986	0.796892	0.494716	0.533597	0.142753	0.17234	NaN	0.123123	0.151268
	0.679084	0.64634	NaN	0.620803	0.643216	0.447627	0.436736	0.545941	0.43203	0.503665	0.102158	0.103737	0.134317	0.0966942	0.13567
	0.574727	0.336122	0.586957	0.68412	0.693637	0.487406	0.479091	0.431072	0.513327	0.421639	0.180202	0.149106	NaN	0.113534	0.12392
	0.583393	0.129518	0.667266	0.714508	0.480562	0.433929	0.539931	0.461247	0.465755	0.407657	0.12468	0.179196	NaN	0.0620385	0.251222
	0.486	0.610645	NaN	0.600225	0.317102	0.509143	NaN	0.487237	NaN	0.526092	0.162636	0.155352	NaN	NaN	0.152037
	0.588012	0.501186	NaN	NaN	0.792637	0.339422	0.543179	0.557094	0.509382	0.46402	0.141598	0.00534477	0.22379	0.213611	0.210812
	0.488404	0.271978	0.54941	0.579637	0.689644	0.472636	0.336143	0.467896	0.503185	0.430505	0.0825889	0.144417	0.135802	0.143396	0.15591
	0.51995	0.670948	0.666155	0.592507	0.569516	0.429181	0.519168	0.488012	0.48631	0.431126	0.103925	0.161076	0.14841	0.13998	0.161345
	0.388535	0.464684	NaN	0.643849	0.729356	0.501429	0.349206	0.613581	0.448364	0.497301	0.108579	0.207209	0.651724	NaN	0.190644
	0.307802	0.75496	0.142714	0.655077	0.0826531	0.405875	0.791041	0.561935	0.457727	0.47234	0.138638	0.121234	0.235465	0.0872975	0.115148
	0.692436	0.517383	0.746591	0.158897	NaN	0.495308	0.586627	0.214502	0.42436	0.457475	0.128827	0.0791607	0.201048	0.136033	0.131419
	0.58544	0.731255	NaN	0.542123	0.355679	0.425202	0.412978	0.514442	0.511922	0.588403	0.10661	0.134907	NaN	NaN	0.167972
	0.706256	0.546408	0.43341	0.661597	0.654732	0.453762	0.127456	0.475538	0.402903	0.520576	0.108067	0.288664	0.11376	NaN	0.158503
	0.79366	0.668429	0.789055	0.580714	0.683681	0.457978	0.496234	0.767493	0.41711	0.435441	0.0860129	0.066714	0.305326	0.0775433	0.164924
	0.656535	0.500934	0.647216	0.592368	NaN	0.401571	0.40099	0.456414	0.418431	0.446818	0.130194	0.084	NaN	0.17233	NaN
	0.574503	0.675206	0.839149	0.608742	0.175392	0.293706	0.547796	0.467358	0.530165	0.411338	0.134276	0.172534	0.1049	0.105392	0.184028
	0.687876	0.571379	0.681585	NaN	0.736216	0.286164	0.493666	0.540579	0.43026	0.380691	0.091629	0.105622	0.143893	NaN	0.181667
	NaN	0.453459	0.68343	0.934867	0.608605	0.483348	0.502411	0.490571	0.499726	0.675389	0.115525	0.365581	0.0667582	0.130358	0.122934
	0.491195	0.294363	0.749943	0.657668	0.574877	0.497872	0.417888	0.605914	0.539714	0.4741	0.118516	0.227582	0.204722	0.115068	0.158242
	0.784155	0.17281	0.584953	0.451798	0.5231	0.514478	0.376697	0.515401	0.427156	0.450285	0.117029	0.212131	0.146669	NaN	0.115714
	0.619065	0.646601	0.627638	0.517	0.727227	0.485327	0.510504	0.304795	0.0655202	0.528149	0.0525974	0.121233	0.157723	0.158049	0.173141
	0.615755	0.706127	0.721618	NaN	0.502179	0.461519	0.405052	0.495221	0.53873	0.55725	0.0945077	0.177776	0.104719	0.151084	0.208067
	0.510635	0.639491	0.314563	0.525837	0.673959	0.503217	0.374631	0.462857	0.38854	0.526136	0.127373	0.393667	0.0783	0.216303	0.267523
	0.619316	0.630439	0.633771	0.695699	0.133051	0.354349	0.623304	0.535125	0.503061	0.599786	0.0497102	0.105908	0.0996806	0.146774	0.10922
	0.507422	0.715874	0.707626	NaN	0.735361	0.491389	0.45	0.477704	0.48961	0.569927	0.118566	0.0917476	0.153151	0.109136	0.160528
	0.559145	0.147756	0.655169	NaN	NaN	0.39974	0.426277	0.512611	0.538047	0.514992	0.129176	0.169901	0.0895169	0.0991619	0.130327
	0.570903	0.457642	0.786742	NaN	0.669647	0.474919	0.473466	0.490959	0.346241	0.533239	0.131493	0.108875	0.0658237	0.282558	0.179881
	0.571693	0.131032	0.746591	0.669474	0.236456	0.351075	0.553966	0.488185	0.485755	0.509429	0.188372	0.161725	0.272755	0.133289	0.172857
	NaN	0.948021	NaN	NaN	0.773618	0.546461	NaN	0.512584	0.462672	0.468731	0.0961053	0.161633	0.241976	0.342463	0.0531341
	0.492068	0.891106	0.548472	0.609259	NaN	0.521962	0.410308	0.50303	0.485362	0.332512	0.072148	0.10646	0.201397	0.131911	0.17103
	NaN	0.543346	0.374235	0.756303	0.934874	0.488336	0.458792	0.525487	NaN	0.373038	0.0760563	0.190367	0.100582	0.168433	0.197103
	0.753562	0.580404	0.672191	0.51338	0.710285	0.558517	0.453085	0.546229	0.57463	0.487288	0.0730958	0.208321	0.155986	0.184943	0.144723
	0.705069	0.571544	0.567614	0.323199	0.713104	0.586908	NaN	0.437765	0.5642	0.539957	0.0621748	0.122418	NaN	0.0915573	0.122542
	0.646091	NaN	0.838267	0.136589	0.611229	0.40825	NaN	0.130871	0.391471	0.449101	0.156246	0.0635017	0.128132	0.133789	0.0980816
	0.670222	0.638806	0.594052	0.561555	NaN	0.464017	0.597325	0.518798	0.247216	0.541582	0.104666	0.294545	0.111756	NaN	0.141285
	0.50625	0.698242	0.86087	0.482302	NaN	0.454778	0.651544	0.37103	0.65614	0.669463	0.143152	0.245426	0.161387	0.135559	0.132169
	0.674536	0.847746	0.863911	0.580766	0.642303	0.465451	0.430151	0.469286	0.76637	0.210159	0.12835	0.286671	NaN	0.089759	0.0958838
	0.811965	0.643594	0.864	NaN	0.195883	0.507539	0.380562	0.532532	0.532464	0.360784	0.117541	0.155624	NaN	0.125069	0.171905
	0.759302	0.71863	0.658648	0.577735	NaN	0.54986	0.441376	0.499559	0.544947	0.351043	0.103654	0.12551	0.0995392	NaN	0.166884
	0.534289	0.180108	0.484321	0.223284	0.69007	0.523594	NaN	0.435954	0.506078	0.455568	0.116296	0.285986	0.138793	0.131838	0.211267
	0.475847	0.441319	NaN	0.373846	0.797448	0.35412	NaN	0.570753	0.50041	0.437774	0.12268	0.139376	0.115231	0.199635	0.243609
	0.524617	0.17729	0.28412	0.636785	0.559807	0.367217	0.398709	0.298453	0.324053	0.504612	0.114481	0.239041	0.138313	0.114443	0.16151
	0.755131	0.690698	0.575381	0.626564	0.426596	0.424563	0.468614	0.533796	0.560061	0.62797	0.078427	0.463949	NaN	0.137354	0.176315
	0.479297	0.55917	0.228217	0.461314	0.629371	0.524617	0.433671	0.537464	0.555678	0.383449	0.150647	0.216175	0.125462	0.1042	0.443391
	0.705134	0.675542	0.479707	0.732699	0.198247	0.437727	0.45054	0.514436	0.457459	0.491359	0.127196	0.0754957	0.120408	NaN	0.125357
	0.149052	0.660785	0.602465	0.538604	0.872523	0.612751	0.447641	0.60079	0.384646	0.602074	0.0664286	0.115095	0.213758	0.167318	0.242728
	0.594618	0.642046	0.787842	0.557289	0.790267	0.45535	0.500051	0.543541	0.439746	0.420707	0.13276	0.108734	0.506996	0.272269	0.124766
	0.570803	0.655139	0.710271	NaN	0.748665	0.355821	0.442387	0.492874	0.202676	0.493843	0.142857	0.202342	0.242697	0.142812	0.182157
	0.703571	NaN	0.818848	NaN	0.5927	0.493269	0.453801	0.458296	0.51073	0.556656	0.115531	0.111931	0.104828	0.183813	0.206134
	0.516455	0.55273	0.605927	0.643484	0.806494	0.371125	0.511267	0.380967	NaN	0.47412	0.135718	0.218213	0.214351	0.148107	0.169652
	0.603018	0.633165	0.42764	NaN	0.748102	0.463607	0.594666	0.627836	0.49785	0.577925	0.114477	0.157719	0.140433	NaN	0.156327
	0.55251	NaN	0.472959	0.512436	0.726462	0.466792	0.501183	0.512405	NaN	0.540543	0.101629	0.123335	0.203377	0.114328	0.304714
	0.625509	0.724133	0.599697	0.726253	0.703818	0.490193	0.475834	0.545173	0.399521	0.600587	0.0917247	0.0952587	0.209253	0.112851	0.152089
	0.612749	0.524164	0.545688	0.689126	0.656473	0.165575	NaN	0.519429	0.33207	0.478372	0.127014	NaN	0.130645	0.128921	0.211029
	0.574254	0.500627	0.673079	0.615677	0.143867	0.442208	0.500962	0.540563	0.526173	0.418582	0.112828	0.139934	0.112456	0.141065	0.13796
	0.672557	0.214061	0.611099	0.664106	NaN	0.511372	0.283275	0.531634	0.522019	0.592569	0.0810228	0.0555833	0.174917	0.15034	NaN
	0.523671	0.146834	NaN	0.762205	0.14512	0.609967	0.501698	0.556784	0.256787	0.452834	0.181582	0.0836361	NaN	0.121091	0.183291
	0.6048	0.648677	0.556352	0.712336	0.639355	0.441945	0.608168	0.558563	0.354256	0.473758	0.125643	0.0874653	0.0774656	0.0773118	0.153562
	0.733239	0.733898	0.823042	0.670564	NaN	0.435893	NaN	0.564528	0.438053	0.471126	0.0415966	0.229573	0.170231	0.173264	0.189292
	0.586884	0.595804	0.64385	0.724642	0.144783	0.476184	0.363926	0.646822	0.466647	0.507045	0.127579	0.179415	0.109744	0.281467	0.0996058
	0.773367	0.645143	0.703117	0.579921	0.161977	0.404303	0.453029	0.582091	NaN	0.493826	0.142493	0.128986	0.203638	0.349605	0.17541
	0.242674	0.668138	0.552425	0.724279	0.605849	0.11432	0.407933	0.52842	0.52607	0.553416	0.0837931	0.079646	0.27841	0.0708584	NaN
	0.559908	0.451286	NaN	0.641868	0.693162	0.445456	0.494291	0.34298	0.395122	0.0952298	0.116913	NaN	0.0695832	0.038277	0.162822
	0.53236	0.786735	0.754406	0.16413	0.662403	0.483524	NaN	0.545401	0.377824	0.50349	0.145743	0.180434	0.210492	NaN	0.20106
	0.0963051	0.724837	0.680787	0.89052	0.691247	0.412819	0.530256	0.488571	0.495604	0.474911	0.0837363	0.0885466	0.0618838	0.121989	0.158593
	0.631659	0.63912	0.961346	NaN	0.148174	0.373129	0.447644	0.14941	0.399982	0.989171	0.136727	0.130723	0.53507	0.106468	0.178516
	0.698494	0.583031	0.569175	0.326497	0.916255	0.434237	0.473086	0.533522	NaN	0.428771	0.103625	0.120736	0.106416	0.104495	0.17504
	0.701956	0.689019	0.276739	NaN	0.778235	0.304736	0.485344	0.61102	0.372361	0.440237	0.139131	0.190511	0.277714	0.117118	0.131494
	0.521986	NaN	0.557638	0.638593	0.615708	0.200275	0.434843	0.539037	0.364298	0.392328	0.0940929	0.122853	0.0307751	0.166231	0.209732
	0.635248	0.567642	0.654559	0.617503	0.646345	0.455919	0.245814	0.537245	0.439786	0.409988	0.15	0.207784	0.372639	0.223255	0.0764919
	0.690007	NaN	0.619108	0.606737	0.761048	0.465289	0.411676	0.393485	0.447568	0.513204	0.157345	0.148671	NaN	NaN	0.233156
	0.535356	NaN	0.40305	0.628058	0.716971	0.120507	0.545263	0.556093	0.50321	0.491816	0.227679	0.154286	0.165076	0.258835	0.207338
	0.695643	0.73223	0.706497	0.178149	NaN	0.448817	0.512406	0.459905	0.30875	0.565541	0.105195	0.237399	0.115469	0.141293	0.291408
	0.630039	0.669559	0.155485	0.582433	0.672446	0.407928	0.426661	0.570083	0.364905	0.473506	0.125209	0.125619	0.270964	0.153867	0.17248
	0.540775	0.130831	0.378851	0.708061	0.076163	0.499493	0.46893	0.434045	0.230565	NaN	0.141165	0.207905	0.314598	0.0965906	0.188727
	0.656112	0.141547	0.75284	0.585568	NaN	0.428115	0.496693	0.535984	0.496116	0.450691	0.119718	0.352525	0.25002	0.0784217	0.120501
	0.640709	0.760408	0.731344	0.112579	0.654794	0.374243	0.502941	0.444181	0.476367	0.464431	0.101079	0.118744	0.144643	0.103965	0.191613
	0.541035	0.701646	0.653334	0.228433	0.715926	0.548293	0.508407	0.647304	0.438779	0.598275	0.130818	0.149982	0.230657	0.121528	0.230502
	0.537429	0.726811	NaN	0.386262	0.762789	0.483749	0.328475	0.437676	0.454968	0.385465	0.0860558	0.137879	0.132245	0.0462857	0.17813
	0.595887	0.660084	0.67475	0.504767	0.487855	0.452194	0.465443	0.464218	0.32972	0.572481	0.140918	0.192857	0.151206	0.176183	0.114822
	0.599815	0.572214	0.748089	0.566803	0.686295	0.472671	0.307253	0.558821	0.48419	0.451064	0.102037	0.220408	0.0728711	0.0818423	0.200317
	0.501822	0.574671	0.691922	0.787257	0.529331	0.481599	0.387544	NaN	NaN	0.387979	0.103675	0.240859	NaN	0.156329	0.157227
	0.622737	NaN	0.58813	0.494217	0.793098	0.427709	NaN	0.686135	0.342857	0.5591	0.144219	0.0804057	0.136945	0.0793203	NaN
	0.672369	0.586061	0.846989	0.466197	0.656097	0.302637	0.420283	0.613764	0.402702	0.427587	0.10775	0.132245	0.0821147	0.217717	0.172556
	0.608463	0.666315	0.69208	0.442259	0.547065	0.38124	0.312482	0.509177	0.469542	NaN	0.123531	0.0847485	0.136331	0.126338	0.152411
	0.596892	0.827439	0.358017	0.754506	0.632271	0.530861	0.524504	0.311912	0.496908	0.390581	0.203797	NaN	0.132921	0.0686888	0.187645
	0.561321	0.70414	0.465698	0.609105	0.576014	0.396549	0.452068	0.469407	0.44153	0.348744	0.077286	0.192076	0.14711	NaN	0.150495
	0.355486	0.361607	0.735933	0.611478	0.623181	0.517336	0.449633	0.606959	0.520025	0.486741	0.128785	0.151559	0.315989	0.111429	0.174354
	0.12742	0.546989	0.697202	0.66914	0.520437	0.458687	NaN	0.549301	NaN	0.484625	0.14044	0.184683	NaN	NaN	0.177395
	0.597295	0.542515	0.398726	0.769373	0.70688	0.509603	0.492503	0.51638	0.396042	0.39089	0.123369	0.159119	0.160632	0.105612	0.114201
	0.374986	0.685811	0.701736	0.491933	0.598366	0.535369	NaN	0.559602	0.428993	0.463657	0.0572727	0.150779	0.1658	0.156417	0.197437
	0.606546	0.629851	0.753316	0.707304	0.665948	0.462467	0.400886	0.620357	0.512263	0.556905	0.0930314	0.608395	0.15048	0.10731	0.110662
	0.540128	NaN	0.589891	0.545352	0.209079	0.334313	0.488934	0.527546	0.462857	0.76053	0.1231	0.218869	0.119469	0.178578	0.219505
	0.631403	0.684606	NaN	0.813095	0.825858	0.423689	0.546379	0.512043	0.10507	0.591894	0.0989171	0.181099	NaN	NaN	0.322053
	0.516318	0.157703	NaN	0.451568	0.197389	0.502111	0.440523	0.657711	0.282845	0.505771	0.0821728	0.137979	0.15754	0.120072	0.118624
	0.569826	0.134193	0.483186	0.541388	0.672453	0.548506	0.508137	0.539346	0.498075	0.562934	0.111548	0.238186	0.198422	0.154908	0.257143
	NaN	0.608719	0.651395	0.544696	0.649171	0.450474	0.558289	0.494557	0.394953	0.554599	0.144643	0.226208	0.137211	0.265031	0.108419
	0.643608	0.170658	0.474005	0.559908	0.34242	0.567046	0.419275	NaN	0.438204	0.355964	0.0774053	0.190188	0.146566	0.107527	0.139268
	0.624358	0.642028	0.137333	0.60418	0.696688	0.321014	0.421951	0.641219	0.490408	0.442335	0.0949076	0.171249	0.196698	0.1454	0.180264
	0.434279	0.735472	0.383672	0.726578	0.673506	0.437408	0.440581	0.487527	0.450375	0.464321	0.1324	0.15626	NaN	0.233306	0.201508
	0.656177	0.630796	0.722509	0.560372	NaN	0.412447	0.469699	0.436118	0.48946	0.471007	0.0926937	0.227357	0.150807	0.263553	0.184138
	0.815404	0.719568	0.575494	0.550506	0.553471	0.383452	0.598218	0.445954	0.377518	0.438321	0.112478	0.131724	NaN	0.151015	0.233975
	0.468683	0.469679	0.778442	0.657936	0.510719	0.365934	0.29142	0.484406	0.556346	0.407684	0.116655	0.287614	0.135327	0.178287	0.183705
	0.561438	0.697881	NaN	0.676407	0.692308	0.415601	0.558671	0.516995	0.418634	0.450309	0.11085	0.629323	0.210694	NaN	0.19723
	0.624513	0.575148	0.108198	0.199785	NaN	0.352174	0.665692	0.445504	0.472752	0.465451	0.110959	0.211276	0.114653	0.120551	0.149821
	0.474025	0.584986	0.540803	0.601102	0.59128	0.43095	0.489217	0.342585	0.496974	0.472621	0.0653801	0.172624	0.173394	NaN	0.141365
	0.434379	0.445837	0.560844	0.686404	0.555477	0.457714	0.352286	0.442437	0.438975	0.495168	0.0718647	0.596104	0.316894	0.0829352	0.193305
	0.583275	0.657468	0.45741	0.136328	0.534034	0.435317	0.532954	0.46211	0.341521	0.552378	0.160474	0.14101	0.121521	0.0714605	0.149446
	0.192267	0.256439	0.128464	0.647076	NaN	0.46522	0.417045	0.532585	0.61134	0.46754	0.112344	NaN	0.143141	0.19176	0.202117
	0.672205	0.553347	0.773734	0.824945	0.673917	0.503417	0.439015	0.498462	0.494976	0.334529	0.0830088	0.150387	0.341079	NaN	0.129224
	0.632571	0.692396	0.634244	0.452795	0.577338	0.543398	0.469635	0.361087	0.496716	0.438154	0.153922	0.179326	0.0825408	0.0507837	0.301082
	0.666346	0.544857	0.646612	0.506299	0.6975	0.495365	0.502531	0.411473	0.440154	0.424191	0.124909	0.108748	0.0916549	0.0866872	NaN
	0.427726	0.729487	NaN	0.107736	0.880647	0.546357	NaN	0.15967	0.523151	0.444876	0.0984802	0.260076	0.130861	0.121805	0.188754
	0.761553	0.398679	0.841977	0.799429	0.153096	0.449337	0.532576	0.657468	0.464533	0.602118	0.0949076	0.0241071	0.157565	0.139213	0.185433
	0.709607	0.174813	0.573117	0.60732	0.916813	0.46365	0.497627	0.464207	0.37643	0.612991	0.080765	0.147273	NaN	NaN	0.153339
	0.71726	0.621405	0.575485	0.59846	NaN	0.378031	0.534362	0.524241	0.279539	0.527143	0.106451	NaN	0.126764	0.124282	0.226933
	0.133144	0.597195	NaN	0.662817	0.734906	0.428071	0.477994	0.459868	0.450429	0.650542	0.113089	0.210105	0.654612	0.0899265	0.14338
	0.39041	0.185749	0.714564	0.383108	0.619083	0.479605	0.41653	0.529506	0.563658	0.4124	0.112349	0.145248	NaN	NaN	0.189172
	0.609253	0.419332	0.654778	0.561949	0.105973	0.498735	0.375493	0.473932	0.541268	0.526856	0.0636304	0.147601	0.139925	0.114637	0.208031
	0.629249	0.662264	0.571573	0.633266	NaN	0.520995	0.542516	0.490938	0.431489	0.444903	0.0669422	0.132527	0.150629	0.153259	0.179321
	0.766855	0.694286	0.724472	0.533292	NaN	0.401696	NaN	0.398446	0.344765	0.504362	0.100029	0.134839	0.135151	0.179944	0.182977
	0.545822	NaN	NaN	0.865889	0.703402	0.384234	0.424441	0.466241	0.436474	0.452385	0.12276	0.0954611	0.135348	0.305322	0.224362
	0.592258	0.52924	0.628034	0.574108	0.184305	0.486176	0.479968	0.451781	0.350463	0.472747	0.119635	0.129579	0.0976168	0.194752	0.143813
	0.623518	0.552224	0.907018	0.22885	0.714931	0.438217	0.576285	0.454225	0.476229	0.409795	0.10884	0.158127	0.160518	0.152783	0.188416
	0.707143	0.268271	0.72552	0.717883	0.566698	0.44786	0.394206	0.460545	0.432378	0.578571	0.139804	0.139205	0.124605	0.136879	0.135314
	0.590625	0.126509	0.857201	NaN	0.24478	0.42582	0.405808	0.55519	0.544265	NaN	0.0642226	0.197198	0.164268	0.107462	0.190588
	0.636959	0.447264	0.840359	0.158456	NaN	0.450219	0.495246	0.528086	NaN	0.483125	0.112331	0.206838	0.139043	0.089882	0.0892158
	0.702788	NaN	0.545334	NaN	0.113076	0.422393	0.381598	0.51523	0.553552	0.495529	0.0887226	0.214343	0.155525	0.122833	0.131083
	0.576699	0.709599	0.967041	0.687147	0.658077	0.532409	0.401259	0.625295	0.468124	0.59605	0.10927	0.209201	0.127677	0.103907	0.196787
	0.565269	0.705935	0.642457	NaN	0.225558	0.380648	0.075	0.196501	0.576202	0.445422	0.156678	0.13974	0.362159	0.125413	0.108432
	0.602924	0.600173	0.149467	0.652575	0.756593	0.481987	0.381675	0.598392	0.530224	0.399611	0.084949	0.212858	0.169672	0.18335	0.160661
	0.451129	0.599035	0.732339	0.710029	0.732356	0.438731	0.130859	0.444493	0.353275	0.430052	0.109597	0.223337	NaN	0.137755	0.127935
	0.429123	0.366995	0.656626	NaN	0.677202	0.327064	0.413992	0.56059	0.487379	0.523881	0.14911	0.140829	0.120962	0.0739207	0.101674
	0.513902	0.631257	NaN	0.113479	0.658172	0.507241	0.421853	0.627416	0.467458	0.52181	0.107257	0.254445	NaN	NaN	0.150206
	NaN	0.663712	0.884065	0.64956	0.662942	0.473327	0.400227	0.485682	0.500276	0.519425	0.161462	0.26449	0.136897	0.14573	0.133994
	0.129403	0.337099	0.67652	0.667453	0.560544	0.558401	0.359016	0.53768	0.34677	0.444873	0.171945	0.282875	0.121536	0.357679	0.18071
	0.454418	0.393429	0.763714	0.445548	NaN	0.423066	0.428432	0.43862	0.497368	0.253326	0.089011	0.225133	0.314644	0.0968181	0.219844
	0.578571	0.579915	0.740318	0.734341	0.651348	0.498748	0.520454	0.450247	0.411764	0.40834	0.0775598	0.0991394	0.16542	0.179952	0.17763
	0.500303	0.378381	0.744938	0.632519	0.133166	0.398034	0.437762	NaN	0.285282	0.43142	0.0899334	0.141167	0.20118	0.0856477	0.116466
	0.530997	0.576297	0.592611	0.632392	NaN	0.513122	0.328287	0.484055	0.566447	0.3227	0.108715	0.128715	0.323234	0.107798	0.190628
	0.55797	0.0900799	0.212574	NaN	0.788199	0.501328	0.380025	0.615928	0.383036	0.415091	0.119923	0.271882	0.142552	NaN	0.137953
	0.710993	NaN	0.677408	0.682508	0.487984	0.494289	0.509603	0.432895	0.417273	0.51481	0.126611	0.236618	0.132818	0.120386	0.124333
	0.694712	0.764451	0.727727	0.627013	NaN	0.446426	NaN	0.527022	0.39438	0.195693	0.139197	0.0542623	0.116105	0.107818	0.154365
	0.642922	0.520358	0.629051	0.602579	0.66628	0.517761	NaN	0.486526	0.4193	0.129422	0.0791146	0.118983	0.135631	0.112805	0.0876811
	0.574726	0.571254	0.599638	NaN	0.515788	0.390199	0.370904	0.481128	0.195896	0.522929	0.111513	0.191352	0.623077	0.180306	0.136929
	0.188682	0.79322	0.820096	0.647487	0.743377	0.427387	0.507363	NaN	0.587514	0.489339	0.121602	0.126446	0.241491	0.125265	0.136866
	0.6473	0.716944	0.782095	NaN	0.580969	0.51491	0.317773	0.382334	0.569336	0.469008	0.356595	0.0994264	NaN	0.0679235	0.105987
	0.654223	0.744404	NaN	0.542569	0.606318	0.400864	0.503828	0.479334	0.0826026	0.448543	0.0892751	0.213754	0.283382	0.190369	0.164441
	0.158738	0.667914	0.222668	0.555248	0.265841	0.19586	0.360621	0.463957	0.429431	0.42801	0.114695	0.110445	NaN	0.119326	0.167265
	0.706783	0.686151	0.141997	0.601099	0.805046	0.507767	0.396522	0.568865	0.27763	0.541588	0.115918	0.190777	0.0966231	0.635395	0.163915
	0.538874	0.20834	0.771095	0.653532	0.383472	0.558342	0.356724	0.56092	0.415281	0.567655	0.112892	0.220164	0.163689	0.106649	0.255789
	0.61376	NaN	0.489885	NaN	0.600304	0.485115	0.5533	0.529353	0.44725	0.441104	0.0658403	0.163736	0.133961	0.158365	0.245135
	NaN	NaN	0.667332	0.610811	0.680054	0.501594	0.456727	0.58179	0.397294	0.495918	0.156735	0.180472	0.453625	0.139262	0.0973187
	0.433929	0.617629	0.687318	NaN	0.628015	0.474919	0.536506	0.440668	0.371747	0.437814	0.119583	0.108341	0.177835	0.316528	0.108509
	0.58342	0.665383	0.467291	0.637036	0.847625	0.46808	0.470681	0.599828	0.461581	0.498262	0.0742318	NaN	0.391418	0.213158	0.163796
	0.455164	0.409316	0.669745	0.284383	0.125909	0.497477	0.442857	0.444623	0.579008	0.406095	0.133939	0.230258	0.128105	0.141975	0.182924
	NaN	0.592027	0.18465	0.0879995	0.642089	0.355289	0.49073	0.51123	NaN	0.586677	0.0612441	0.0692156	0.229742	0.130257	0.190795
	0.609446	0.604001	0.147308	0.651648	0.145647	0.528418	0.343794	0.565557	0.367237	0.467409	0.049185	0.222189	0.140051	0.0875094	0.135092
	0.565583	0.580533	0.468367	NaN	0.611015	0.417652	0.457828	0.407565	0.425654	0.434466	0.0883786	0.163802	0.314474	0.118423	0.126065
	0.610204	0.192857	NaN	NaN	0.518979	0.385714	0.434397	0.639261	0.43218	0.409577	0.127814	0.107025	0.178809	0.0540351	0.177623
	0.502772	0.642527	0.491056	0.470411	0.72439	0.449216	0.519265	0.571443	0.0759702	0.508179	0.0885535	0.204746	0.0504149	0.129344	0.211327
	0.587011	0.651882	0.652084	0.491249	0.735076	0.350164	0.479484	0.496838	0.433748	0.378376	0.124391	0.269184	0.0761278	0.1745	0.129376
	0.572051	0.710895	NaN	0.580564	0.235161	0.476018	NaN	0.574609	0.492196	0.493839	0.0637409	0.164503	0.355729	0.157229	0.169281
	0.648786	0.503952	0.513106	0.483061	0.0768561	0.539242	0.442237	0.596359	0.17265	NaN	0.120055	0.0769755	0.118108	0.176153	0.200692
	0.614673	NaN	0.729411	0.406052	0.719715	0.548748	NaN	0.387127	0.402846	0.471571	0.117325	0.221054	0.1904	0.255831	0.18
	0.569531	0.717403	0.211241	0.648571	0.55961	0.436424	NaN	0.592927	0.572822	0.546632	0.121988	0.753488	NaN	0.204762	0.186923
	0.591429	0.371479	0.649417	0.213926	0.659982	0.445146	0.449257	0.530844	0.492222	0.432155	0.0889854	0.209248	0.204725	0.145407	0.17069
	0.438043	0.1267	0.145832	0.462652	0.706413	0.494905	0.467844	0.445912	0.535365	0.478688	0.061394	0.126719	NaN	NaN	0.214061
	0.464049	0.658428	0.645309	0.16162	0.404122	0.602512	0.452026	NaN	0.347642	0.528218	0.0987543	0.167675	0.102724	0.0473807	0.17001
	0.128944	0.230809	0.710924	0.681945	0.609561	0.366959	0.490799	0.377661	0.486926	0.472284	0.145127	0.143309	NaN	0.115945	0.128302
	0.662143	0.707187	0.821126	0.514372	0.101442	0.409175	0.524013	0.460528	0.543777	0.576144	0.0898875	0.134813	0.132607	0.0751918	0.137451
	0.150026	0.520714	0.523002	0.162857	0.635143	0.134457	0.485173	0.548061	0.492507	0.448403	0.109275	0.0994569	0.181304	0.160079	0.123738
	0.570564	0.540831	0.762691	0.610924	0.721407	0.469435	0.485165	0.436353	0.915352	0.413978	0.136351	0.152788	NaN	0.174857	0.206092
	0.750765	0.571007	0.64978	NaN	0.649464	0.518389	0.597168	0.554111	0.318457	0.298369	0.0251057	0.0274576	0.263025	0.216197	0.18989
	0.61118	NaN	0.653248	0.753735	0.718617	0.504486	0.141465	0.644568	0.364626	0.587777	0.110772	0.290911	NaN	0.185897	0.193365
	0.588677	0.55009	0.638058	0.190459	0.675672	0.57622	0.42436	0.416223	0.266353	0.502941	0.118521	0.294002	0.202798	NaN	0.124686
	0.709751	0.619707	0.494927	0.509287	NaN	0.492273	0.503777	0.493992	0.438273	0.555328	0.619375	0.146516	0.203681	0.192857	0.184765
	0.674105	0.641919	0.674275	0.676435	0.548409	0.436929	0.342112	0.495762	0.360325	0.575128	0.0740455	0.237628	0.408693	NaN	0.143634
	0.617736	0.461398	0.597514	0.59098	NaN	0.403819	0.530684	0.505532	0.532549	0.499025	0.0568653	0.146988	NaN	0.302341	0.182062
	0.0417239	NaN	0.685758	0.835116	0.12398	0.271118	0.437456	0.571164	0.494349	0.442469	0.130153	0.0639184	0.382382	0.312558	0.108085
	0.524548	0.461933	0.60799	0.302291	0.611035	0.218465	0.504162	0.642296	0.650302	NaN	0.122899	0.113781	0.164849	0.0645185	0.122077
	0.792166	0.64079	0.581768	0.592803	0.645771	0.508768	0.353571	0.564025	0.444673	0.555395	0.0778846	0.166429	0.115899	0.95051	0.249405
	NaN	0.680438	0.799512	NaN	0.605753	0.0708455	0.588024	0.590685	0.532765	0.470214	0.12319	0.154647	0.195871	NaN	0.161092
	0.885829	0.660239	0.676134	0.546859	NaN	0.437408	0.514153	0.475438	0.269833	0.433187	0.0888401	NaN	0.122964	0.061384	0.124815
	0.702619	0.725612	0.625186	0.660658	0.626453	0.411918	0.645589	0.541815	0.563279	0.504819	0.139444	0.149711	0.137397	0.0665982	0.144188
	0.710779	0.862524	0.381567	0.607857	0.236428	0.497526	0.500482	0.47348	0.601045	0.539734	0.0724587	0.256748	0.098248	0.106752	0.12996
	0.610635	0.676083	0.759961	0.611449	0.731224	0.435739	0.525377	0.568859	0.532474	0.534108	0.116708	0.251387	0.1355	0.179113	0.149007
	0.740489	NaN	0.518382	0.683352	0.689996	0.464594	0.502019	0.561169	0.439002	0.366261	0.127852	0.196301	0.180252	0.142411	0.137657
	0.726867	0.707717	NaN	0.173296	0.749315	0.33205	0.435016	0.489696	0.600322	0.419059	0.143005	NaN	NaN	0.0699695	0.168004
	0.422084	NaN	0.890963	0.643513	0.747132	0.448647	0.455889	NaN	0.390143	0.575532	0.122521	0.167217	0.127037	0.154427	0.204506
	0.512586	0.707633	0.723913	0.298618	0.205229	0.417808	0.401203	0.565994	0.345725	0.546892	0.101591	0.235214	0.158836	NaN	0.213876
	0.58656	0.519248	0.747563	0.79616	0.727909	0.513222	0.549001	0.563789	0.419907	0.406644	0.101171	0.0940767	0.118302	0.152256	0.153955
	0.647492	0.586477	0.692516	NaN	0.837046	0.189751	0.52486	0.618001	0.589488	0.492036	0.144156	0.094783	0.124054	NaN	0.19308
	0.467308	0.462857	0.614657	0.777363	0.62804	0.483557	0.420519	0.556465	0.415993	0.437017	0.152456	0.169888	0.826531	0.141075	0.207473
	0.421128	0.618158	NaN	0.622211	0.760813	0.581978	0.581995	0.455174	0.394192	0.410075	0.0891609	0.563403	NaN	0.185912	0.176024
	0.664067	0.679388	NaN	0.692153	0.582835	0.346255	0.484736	0.56384	NaN	0.539417	0.122226	0.259587	NaN	0.079803	0.191702
	0.813893	0.396735	0.755015	NaN	0.145099	0.499917	0.52713	0.517349	0.0976278	0.39122	0.105828	0.210229	0.139369	0.0944606	0.127649
	0.622551	0.126214	0.586945	0.935013	0.764654	0.454919	0.43324	0.569417	0.0782224	0.506504	0.115714	0.298912	0.130957	0.177476	0.126162
	0.696071	0.69808	0.752428	NaN	NaN	0.434663	0.514043	0.486129	0.337721	0.555699	0.100572	0.113317	0.223733	0.0700635	0.178254
	0.754209	NaN	0.614732	0.74687	NaN	0.498506	0.64685	0.392373	0.44222	0.45682	0.104208	NaN	0.273323	0.0964286	NaN
	0.642242	0.627805	NaN	0.352735	0.705826	0.418714	0.450305	0.490233	0.409451	0.462912	0.0800937	0.171145	0.116502	0.162787	0.161427
	0.496452	NaN	0.675215	0.718343	0.650564	0.502996	0.372592	0.537536	NaN	0.505813	0.154923	0.106468	0.0879057	0.183886	0.210717
	0.383713	0.721831	0.818467	0.438942	0.755916	0.413486	0.302716	0.366026	0.471624	0.384549	0.101388	0.256194	0.108652	0.122151	0.138558
	0.64247	0.60202	0.718227	0.621382	0.601197	0.430782	0.49115	0.488527	0.367325	0.352963	0.149546	0.312215	0.127286	0.0597586	0.166071
	0.523956	0.603687	0.578919	0.692763	NaN	0.460963	0.488394	0.510366	0.446241	0.536598	0.124652	0.231938	0.141938	0.355216	0.211157
	0.590909	0.634978	0.794935	0.671855	0.748406	0.280643	0.358031	0.52402	0.522687	0.584236	0.0755459	0.229079	0.237556	0.0942299	0.148753
	0.583366	0.428238	0.383746	0.598172	0.655714	0.357131	0.474747	0.436621	0.471141	0.530899	0.147076	0.121805	0.162751	0.120956	0.134116
	0.398272	0.497011	0.676041	NaN	0.554706	0.50265	0.623301	0.464699	0.501429	0.455461	0.0845646	0.255958	0.0823003	0.951429	0.162579
	0.659313	0.205116	0.717279	0.512732	NaN	0.319325	NaN	0.468027	0.15769	0.496391	0.115714	0.114548	0.18	0.145694	0.162143
	0.596794	0.123917	0.128067	0.569436	0.703361	0.538926	0.481273	0.69032	0.438474	0.401702	0.14825	0.103033	NaN	NaN	0.174215
	0.780303	0.602395	0.178295	NaN	0.703973	0.54698	0.439972	0.457976	0.534921	0.639474	0.0573511	0.187074	0.373759	0.11727	0.148338
	0.614659	0.730594	0.700748	0.795718	0.257015	0.646071	0.415639	0.563674	0.45362	0.531501	0.115634	0.191135	0.132533	0.0685218	0.15981
	0.720565	0.74749	0.300755	0.118317	0.596377	0.394864	0.389089	0.51638	0.449829	0.351935	0.12321	0.0984586	0.16207	0.700655	0.120987
	0.733868	NaN	0.778549	0.593017	0.345907	0.366561	0.37499	0.446312	0.530559	0.494671	0.114841	0.108882	0.181466	0.102946	0.175971
	NaN	0.66636	0.69236	0.188153	0.611681	0.382566	0.377358	0.514436	NaN	0.312904	0.0816476	0.0851786	0.0977867	0.123049	0.185347
	0.55603	0.542143	0.117596	0.125513	0.526658	0.482703	0.412602	0.552711	0.407207	0.5468	0.121965	0.223793	0.295401	0.19011	0.15383
	0.59001	NaN	0.720321	NaN	0.147697	0.307218	0.36365	0.509635	0.414074	0.351026	0.110204	0.0571912	0.261372	0.0844773	0.203417
	NaN	0.105558	0.705947	0.658537	0.599311	0.4742	0.4291	0.521981	0.476601	0.601901	0.123933	0.227221	0.136961	0.111878	0.134293
	0.485505	NaN	0.826186	0.619071	0.628022	0.529044	0.412096	0.530631	NaN	0.437252	0.137826	0.101092	0.152702	0.112718	0.124321
	0.664171	0.618059	0.875089	NaN	0.645105	0.388056	0.515585	0.590196	0.518439	NaN	0.0917763	0.18193	0.112107	0.125776	0.204584
	0.538898	NaN	0.113126	0.601081	0.743792	0.535141	0.511296	0.627074	0.315286	0.535239	0.1378	0.165816	0.189844	NaN	0.186145
	0.314286	0.719305	0.559684	0.592027	0.742951	0.60809	0.586957	0.661065	0.559882	0.329079	0.0943428	0.0922811	0.265274	0.120988	0.19749
	0.565023	NaN	0.146748	0.576956	0.741825	0.679592	0.484131	0.650259	0.433279	0.493208	0.109772	0.0954924	0.261159	0.454206	0.211662
	0.653585	NaN	0.257281	0.583096	0.515006	0.407356	0.461433	0.534919	0.417308	0.479072	0.123398	0.425705	0.16875	0.105467	0.125097
	0.679864	0.705248	0.657427	0.103964	NaN	0.387578	0.369809	0.554464	0.208153	0.470066	0.106873	0.119039	0.127049	NaN	0.152474
	0.685248	0.68389	0.179209	0.0905773	0.786102	0.454592	0.522791	0.566534	0.45567	0.460184	0.0369301	0.12127	0.135314	0.218204	0.177278
	0.29939	0.770226	0.558621	0.601797	0.574511	0.481919	0.417824	0.469435	0.48329	0.211506	0.787422	0.360668	0.192484	0.129705	0.0617576
	0.753823	0.604172	0.694286	0.186579	0.582007	0.492139	0.304788	0.486146	0.446195	0.438103	0.106963	0.226818	NaN	0.112431	0.179784
	0.456338	0.637201	0.6043	0.722933	0.557884	0.461092	0.453676	NaN	0.326243	0.572774	0.185844	0.204414	NaN	0.117507	0.124615
	0.613187	0.425513	0.742171	0.750366	0.653422	0.471357	0.470992	0.139958	0.405089	0.46054	0.0908072	0.104464	0.143328	0.385489	0.14626
	NaN	0.653509	0.652245	0.129987	0.671791	0.444493	0.496256	0.52985	0.325357	0.562541	0.100225	0.107094	0.164245	0.149309	0.184821
	0.542204	0.504022	0.141975	0.114372	0.801769	0.174392	0.0727379	0.508186	0.565245	0.286179	0.135747	0.103531	0.359036	0.226737	0.166219
	0.590221	0.0840336	0.83914	0.181733	NaN	0.458442	0.510811	0.581543	0.503832	0.0991635	0.104319	0.183372	0.159341	0.199717	0.169338
	0.587262	0.658304	NaN	0.579047	0.647848	0.492514	0.378011	0.453995	0.192934	0.458624	0.118972	0.111387	0.19118	NaN	0.123284
	0.507545	NaN	0.305946	0.635579	0.741623	0.361338	0.49799	0.606977	0.425181	0.488301	0.0934436	0.153592	0.120536	0.0874816	0.150764
	NaN	NaN	NaN	0.646552	0.68325	0.499578	0.389721	0.49819	0.543274	0.613168	0.0841915	0.076632	0.131555	0.134838	0.146044
	0.608592	0.760408	0.72374	0.728816	0.756209	0.530592	NaN	0.438747	0.371227	0.458774	0.0815934	0.0844392	0.206816	NaN	0.202017
	0.500431	0.751265	0.707433	0.632612	0.275989	0.439535	0.456836	0.405184	0.525702	0.390279	0.0575148	0.153566	0.943985	0.127722	0.153827
	0.654541	NaN	0.180887	0.651778	0.632813	0.304178	0.491135	0.355782	0.524497	0.416228	0.0972389	0.119465	0.188137	0.104387	0.113248
	0.556656	0.766891	0.594239	0.662687	0.603211	0.432084	0.47374	NaN	0.47128	0.491544	0.098063	0.175971	0.145207	0.233602	0.0690519
	0.860085	NaN	0.250922	0.283768	0.159501	0.468926	0.362716	0.54034	0.357437	0.375854	0.0855875	0.108153	NaN	0.308533	0.270274
	0.706442	0.129888	0.599813	0.36598	0.833383	0.626514	0.249341	0.458166	0.44531	0.582078	0.0933962	0.169856	0.117014	0.152118	0.221983
	0.605551	0.742318	0.467284	0.187809	0.516496	0.561197	0.427492	0.429889	0.220945	0.413129	0.0982618	0.15358	0.250438	0.125071	0.115174
	0.520793	0.599081	NaN	NaN	0.637367	0.468822	0.440861	0.501429	0.420852	0.467857	0.136007	NaN	0.208185	0.131606	0.0985955
	0.108466	0.526394	0.768196	0.730446	0.802312	0.463788	0.387114	0.501502	0.326099	0.535537	0.0769773	0.208941	0.206942	0.0682843	0.156663
	0.556238	0.769494	0.73072	NaN	0.626211	0.41707	0.487079	0.511235	NaN	0.565762	0.413694	0.117507	0.233273	0.264008	0.152848
	0.518719	0.672337	NaN	NaN	0.699736	0.119293	0.458745	0.49637	0.491136	0.401767	0.0967217	NaN	0.129849	0.156075	0.19159
	0.689664	0.162814	0.732524	0.116668	0.741623	0.409685	0.359356	0.516695	0.31826	0.477334	0.1378	0.161702	0.204301	0.0985438	0.0841145
	0.627679	0.658605	0.820627	0.592274	0.599556	0.432098	0.439494	0.533205	0.3582	0.511238	0.121429	0.143607	0.321636	0.151769	0.122327
	0.613789	0.624615	0.643407	0.742928	0.188776	0.460048	0.39696	0.417484	0.414557	0.502218	0.100914	0.088444	0.0835328	0.089701	0.17257
	0.753695	0.621221	0.417754	0.608737	0.597016	0.454813	0.407206	0.567522	0.420447	0.545749	0.0886861	0.115961	0.127159	0.109356	0.180563
	0.701299	0.700994	0.785478	0.549867	0.696632	0.474363	0.458742	0.543229	0.532883	0.506591	0.0953029	0.21482	NaN	0.155213	0.196324
	0.678583	0.515902	0.930745	NaN	0.598323	0.493883	0.632673	0.619363	0.624594	0.459901	0.0589377	0.100983	0.190917	0.160049	0.13936
	0.568052	NaN	NaN	0.60487	0.613537	0.452795	0.475775	0.55726	0.465203	NaN	0.0855163	0.217185	0.504396	0.11424	0.0796531
	0.609218	0.206384	0.604745	0.63065	0.769268	0.0790447	0.420558	0.407267	0.476861	NaN	0.0982033	0.17395	NaN	0.356165	0.186375
	0.626961	0.729967	0.852444	0.690851	0.580873	0.484016	0.504541	0.531926	0.412828	0.358229	0.121413	0.200848	0.097454	0.0165306	0.171705
	0.647619	0.515305	0.59086	0.60799	0.53317	0.504917	0.458106	0.519212	0.607834	0.38828	0.183917	0.182468	0.201818	NaN	0.0849469
	0.608347	0.493746	0.710142	0.632963	0.607349	0.168	0.46834	0.459324	0.472335	0.377665	0.104357	0.131627	0.34242	0.129908	0.178414
	0.307394	0.665912	0.723988	0.579052	0.739617	0.494282	0.439562	0.588474	NaN	0.224734	0.274303	0.112994	0.0498462	0.112196	0.0559088
	0.677384	0.748297	0.645931	0.0937432	0.112978	0.546718	0.461901	0.45109	0.328772	0.47987	0.194767	0.114286	NaN	0.0632813	0.201077
	0.54096	0.673491	0.611375	0.629486	0.350152	0.525974	0.621632	0.447394	0.37448	0.631851	0.164816	NaN	0.165635	0.148611	0.187537
	NaN	0.66957	0.292948	NaN	0.688648	0.497447	NaN	0.478229	0.589091	0.43721	0.123729	0.0780992	0.136205	0.375229	0.182052
	0.356436	NaN	0.613339	0.58112	0.788658	0.637818	0.432294	0.573549	0.424703	0.46026	0.0703668	0.208696	0.0998778	0.0841951	0.166199
	0.664872	0.726923	0.717087	0.597725	0.792289	0.481155	0.475382	0.523671	0.49678	0.587192	0.100112	0.146748	0.36009	0.276558	0.204756
	0.215858	0.622815	0.36009	0.540785	0.763043	0.505419	0.421986	0.510056	0.416349	0.4264	0.235192	0.129	0.152131	0.199266	0.0973214
	0.771429	0.143194	0.720669	0.722492	0.507987	0.494242	0.337944	0.554657	0.457075	0.40298	0.132589	0.11812	0.402407	0.128244	0.120029
	0.395456	0.655035	0.646568	0.337622	0.610295	0.377765	0.505937	0.577688	0.50496	0.313976	0.103716	0.193069	0.115012	0.121044	0.152438
	0.612411	0.664859	0.60155	0.623077	0.779723	0.399157	0.470535	0.44776	0.479189	0.481289	0.103235	0.214212	0.130905	NaN	0.0795417
	0.705875	0.738762	NaN	0.103497	NaN	0.122084	0.457911	0.528497	0.509526	0.557404	0.1223	0.127003	NaN	0.135111	0.152755
	0.48436	0.401275	0.702123	NaN	NaN	0.415505	0.443271	0.469089	0.37566	0.392883	0.121055	0.135241	0.149156	0.142264	0.0757873
	0.618348	NaN	0.606449	0.566922	NaN	0.333346	0.230581	0.557143	0.108682	0.536107	0.105195	0.198305	0.081407	0.116924	0.110374
	0.705405	0.143569	0.701275	0.397341	0.130206	0.422794	0.529944	0.638372	0.514578	0.482022	0.123142	0.316528	0.157269	0.122281	0.203008
	0.541675	0.623438	NaN	0.475014	0.609677	0.457545	0.388948	0.524248	0.555882	0.561876	0.150379	0.170468	NaN	0.138895	0.220678
	0.498606	0.595031	0.680672	0.717769	NaN	0.527473	0.30375	0.485827	0.360436	0.497595	0.119118	0.119367	0.143976	0.185765	0.166697
	0.620831	0.581068	0.603144	0.594579	0.792538	0.448103	NaN	0.646941	0.453678	0.571844	0.16556	0.161851	0.247031	NaN	0.134218
	0.570306	0.633047	0.649273	0.459687	0.213966	0.541987	0.472876	0.507766	0.548623	0.554277	0.100542	0.157859	0.372639	0.0614356	0.0825191
	0.678815	0.730373	0.736267	0.177304	0.585283	0.405665	0.432364	0.384771	NaN	0.542438	0.104377	0.195333	0.0299584	0.10941	0.248642
	0.68775	0.126492	0.651152	0.671995	0.621917	0.468943	0.507063	0.468979	0.526918	0.442995	0.112786	0.119601	0.0882401	0.133346	0.186199
	0.816694	0.640154	0.557323	0.575339	0.68994	0.614079	0.404373	0.484077	0.349159	0.524348	0.0746254	0.187367	0.0974925	0.390024	0.189393
	0.71735	0.522624	0.795332	0.620715	0.700428	0.504042	0.265799	0.528231	0.500708	0.573753	0.122111	0.118872	0.138857	NaN	0.183623
	0.740917	NaN	0.127925	0.840041	0.168814	0.43466	0.375737	0.464917	0.461557	0.378016	0.101567	0.188702	0.157388	0.163787	0.0657131
	0.621662	NaN	0.72072	NaN	0.144974	0.399614	0.470278	0.673171	0.533589	NaN	0.120017	0.126302	0.945622	0.277036	0.155744
	0.654583	0.624774	NaN	NaN	0.518735	0.431443	0.631359	0.488104	0.468016	0.608405	0.0703808	0.144643	0.129594	0.105742	0.186923
	NaN	0.575205	0.56379	0.639028	0.685943	0.509316	0.588205	0.443731	0.473444	0.476531	0.0737395	0.129725	0.200555	0.273008	0.172776
	0.620741	0.681605	0.804266	0.546516	0.749214	0.476571	0.497945	0.455765	0.345201	0.442814	0.131332	0.135613	0.126227	0.228008	0.196649
	0.703996	NaN	0.391848	0.707845	0.161264	0.492475	NaN	0.440976	NaN	0.513659	0.123319	0.266533	0.774204	NaN	0.117857
	0.602679	0.712391	0.581105	0.608242	0.565768	0.513999	0.506414	0.5073	0.498136	0.467752	0.10619	0.127172	0.111361	0.0930179	0.156172
	NaN	NaN	0.107526	0.636509	0.747996	0.425969	0.357687	0.47759	0.490482	0.474286	0.0833705	0.137584	0.472412	0.111125	0.149529
	0.610093	0.155755	0.716449	0.699867	0.212488	0.319009	0.563225	0.506966	0.425095	0.389521	0.145133	0.101593	NaN	0.0978612	0.137967
	0.677606	0.452795	0.723636	NaN	0.479537	0.512133	0.432289	0.586258	0.396753	NaN	0.0750678	0.201777	0.964286	NaN	0.197301
	0.521529	0.747561	NaN	NaN	0.591903	0.505688	0.562511	0.537227	0.346576	0.393092	0.184413	0.125329	0.0615819	0.138857	0.158471
	0.92651	0.72116	0.155453	0.623873	NaN	0.412946	0.495918	0.45931	0.379861	0.43296	0.0970795	0.195886	0.559908	NaN	0.199293
	0.604478	0.46456	0.631658	0.524684	0.622109	0.561301	0.53931	0.564281	0.37251	NaN	0.100551	0.153932	0.129844	0.391963	0.129556
	0.460095	0.684354	0.80019	0.795822	0.330612	0.513903	0.344221	0.541937	0.190102	0.453423	0.127562	NaN	0.115352	0.221218	0.168159
	0.582378	0.577486	0.674682	0.788496	0.72	0.532441	0.516704	0.505795	0.558802	0.451867	0.120415	0.444448	0.889446	0.236167	0.161914
	0.608839	NaN	0.66753	0.621374	0.66222	0.593236	0.508425	0.505431	0.504496	0.417694	0.0778153	0.267639	0.138605	0.189844	0.18316
	0.635126	0.131325	0.780257	0.726936	0.563602	0.472796	0.416749	0.523687	0.455652	0.331526	0.106786	NaN	NaN	NaN	0.151664
	0.128176	0.61877	0.564911	0.78064	0.842749	0.56224	0.536154	0.532303	0.398662	0.428883	0.0923357	0.121805	0.399589	0.241406	NaN
	0.571629	0.644714	0.697942	0.610158	0.933938	0.562425	0.665524	0.616121	0.517804	0.371234	0.121327	0.180321	0.0835882	NaN	0.198947
	0.704471	0.653791	0.135196	NaN	0.745051	0.441049	0.469617	0.589916	0.357239	0.530245	0.140647	0.0672306	0.105023	0.163471	0.0566434
	0.571021	0.592005	0.671386	0.549567	0.529331	0.534647	0.509776	0.623162	0.43771	0.485918	0.0784504	0.14837	0.120937	0.292179	0.192679
	0.726723	0.663703	0.667916	0.17937	0.158691	0.476231	0.493595	0.452674	0.528017	0.326068	0.125473	0.250723	0.212852	0.121357	0.18745
	0.453178	0.664585	0.686418	0.651595	0.523936	0.363717	0.381768	0.459317	0.456957	0.578571	0.103883	0.0909637	0.22939	0.167972	0.0890972
	0.621345	NaN	0.744988	0.706091	NaN	0.453383	0.566662	0.532174	0.449307	0.472971	0.0677652	0.0453782	0.0380952	0.251792	0.15192
	0.631169	0.477536	0.462857	0.514932	0.627825	0.387869	0.441601	0.434827	0.406837	0.492026	0.14077	0.150684	NaN	0.161091	0.145136
	0.63139	0.665862	NaN	0.636429	0.573914	0.502202	0.514183	0.443768	0.527778	NaN	0.13098	0.625123	0.247804	NaN	0.156492
	0.620456	0.579296	0.633841	0.476965	0.289286	0.52818	0.382878	0.619558	0.419326	0.466826	0.08726	0.207899	0.314011	0.10324	0.08551
	0.640514	NaN	0.682374	NaN	0.672008	0.418145	NaN	0.367202	0.525488	0.516689	0.148924	NaN	0.191646	0.122073	0.124773
	0.508824	0.633096	0.211526	0.76149	0.579281	0.575635	0.279926	0.469519	0.506875	0.483039	0.198752	0.257878	0.128843	0.130867	0.146414
	0.706996	0.370789	0.426039	0.34617	0.632705	0.195156	0.539262	0.506996	0.442806	0.535621	0.102783	0.170604	NaN	0.142709	0.205485
	0.559069	0.32908	0.557075	0.70505	0.740886	0.289632	0.371287	0.574214	0.490199	0.502722	0.0753748	0.230427	NaN	0.134359	0.12251
	0.78001	0.674662	0.80489	0.148997	0.747466	0.572449	0.488332	0.47222	0.576034	0.246342	0.151052	0.115038	0.1321	0.123644	0.12305
	0.489727	0.418072	0.302939	0.545652	0.133275	0.474798	0.470586	0.429361	0.532334	0.0451793	0.0954924	0.108423	NaN	0.13446	0.202671
	0.643401	0.624963	0.561578	0.726368	0.55078	0.452709	0.446983	0.643409	0.327493	0.405453	0.149976	0.154908	0.229954	0.118467	0.12478
	0.819173	0.702551	0.184873	0.575972	0.613777	0.491004	0.501463	0.550105	0.367818	0.506023	0.0629486	0.118812	0.130135	0.146406	0.156198
	0.66829	0.638545	0.976366	0.559971	0.841943	0.645227	0.560246	0.43337	0.567689	0.317879	0.140325	0.116179	0.123027	0.127301	0.180028
	0.150873	0.598882	0.179909	0.627796	0.6806	0.574703	0.545702	0.461981	0.436123	0.558399	0.0754366	0.0969673	0.0876113	0.102549	0.217403
	0.719955	0.686793	0.731369	0.602404	0.659302	0.56044	0.527878	0.608081	0.429593	0.458055	0.103065	0.159996	0.379998	0.182803	0.132626
	0.628439	0.583258	0.522043	0.604733	NaN	0.454864	0.601767	0.514381	NaN	0.475769	0.10687	0.221542	NaN	0.0712312	0.205452
	0.5487	0.712842	0.121224	0.694808	0.693609	0.385714	0.507063	0.483942	0.449812	0.444871	0.0655524	0.808606	0.0431477	0.142304	0.130209
	0.657267	0.662214	0.653041	0.532444	0.745394	0.587448	0.494486	0.439638	0.482876	0.427827	0.150641	0.10964	0.108236	NaN	0.197561
	0.777373	0.674774	0.131962	0.133189	0.077688	0.512379	0.466722	0.598346	0.420573	0.412802	0.11141	0.133516	0.288925	NaN	0.16282
	0.165306	0.569856	0.612124	0.472458	0.714845	0.446559	0.509952	0.482913	0.480593	0.688031	0.110683	0.177586	NaN	0.136134	0.154592
	0.631539	NaN	0.855062	0.512509	0.738113	0.308152	0.502589	0.355793	0.478434	0.570247	0.11664	0.110683	NaN	0.13357	0.254604
	0.590039	0.215952	0.722487	0.575977	0.498291	0.399154	0.428208	0.514477	0.389374	0.411822	0.115075	0.334962	NaN	0.49916	0.207274
	0.0464438	0.436145	0.515786	0.578571	0.580765	0.602237	0.405547	0.609649	NaN	0.159292	0.026101	0.196682	0.095051	0.171533	0.193851
	0.643123	0.64027	0.724549	0.57672	0.727923	0.429338	0.510675	0.417667	0.471238	NaN	0.0748501	0.143651	0.0762863	0.118934	0.161268
	0.476979	NaN	0.778366	0.161255	0.637325	0.418541	0.399051	0.531212	0.484152	0.636563	0.087182	0.190805	0.137554	0.127965	0.188643
	0.549782	0.550587	0.521476	0.664286	0.73648	0.515598	0.455979	0.443735	0.472527	0.589816	0.08094	0.067301	0.147228	0.140587	0.178102
	0.535917	0.768654	0.142812	0.161259	0.593873	0.483565	0.496646	0.469629	0.423434	0.538581	0.160714	0.287861	0.778571	0.181741	0.120717
	0.607237	0.658191	0.74501	0.655929	0.68893	0.457388	0.502893	0.579224	0.434045	0.355968	0.105152	0.190773	0.199905	NaN	0.132264
	0.621466	0.601677	0.646449	0.736478	0.648716	0.494457	0.425808	0.457475	0.47167	0.470288	0.0980629	0.238894	NaN	0.0853871	0.230345
	0.721268	0.498332	0.68715	NaN	0.714566	0.577439	0.425394	0.374859	0.131535	0.456287	0.120521	0.125907	0.29042	0.155601	0.182188
	0.566738	0.6449	0.606068	0.636529	0.535618	0.533462	0.613966	0.364786	0.436006	0.452367	0.180334	0.162632	0.131477	0.100431	0.18848
	0.648	0.387308	0.49603	0.535679	0.738602	0.329984	0.442421	0.279292	NaN	0.506434	0.105524	0.0776205	NaN	0.22026	0.144273
	0.628825	0.691751	0.699636	0.0994699	0.807409	0.51791	0.567193	0.431457	NaN	0.465469	0.0945953	0.150414	0.180651	0.292771	0.200435
	NaN	0.606348	0.289942	0.144251	0.695472	0.389557	0.491468	0.418204	0.474166	0.452993	0.0148352	0.12391	0.488571	0.141549	0.162157
	0.523842	0.180827	0.662545	0.6461	0.791515	0.498116	0.43205	0.438793	0.412133	0.440181	0.0931536	0.145411	0.119506	0.134701	0.153773
	0.562483	0.70392	0.713822	0.753113	0.764946	0.45265	0.485593	0.185503	NaN	0.439152	0.169405	0.13561	0.183713	0.12222	0.152001
	0.740443	0.513535	NaN	0.617733	0.747735	0.574783	0.485693	0.512866	0.384006	0.520958	0.0823152	0.230083	0.184395	0.0999398	0.139329
	0.642659	0.654678	NaN	NaN	0.666018	0.339696	0.589212	0.526859	0.461459	0.465303	0.117476	0.260204	NaN	0.164552	0.319975
	0.627077	0.688253	0.558661	0.730779	0.150662	0.409934	0.566724	0.550279	0.487518	0.392871	0.16898	0.121897	0.114011	NaN	0.128247
	0.0512861	0.724832	0.786467	0.49296	0.609652	0.5527	0.419199	0.482143	0.46322	0.295872	0.104238	0.195886	0.433929	0.213747	0.172314
	0.546581	0.779481	0.75529	0.748571	0.729855	0.516648	0.473232	0.483976	0.463761	0.393845	0.112017	0.139833	0.157086	0.133748	0.170015
	0.693661	0.673005	0.111885	0.568074	0.179258	0.59513	0.517527	0.584144	NaN	0.441137	0.12192	0.298052	NaN	0.170793	0.151659
	0.555285	0.62786	0.606706	NaN	0.722906	0.374631	0.341426	0.55606	0.431204	0.564029	0.12058	NaN	0.21232	0.0850713	0.0858961
	0.689874	0.619096	0.70114	0.646182	0.687566	0.16585	0.414878	0.514138	0.12832	0.384718	0.134892	0.150819	0.139286	0.235979	0.176014
	0.624358	0.277105	0.697648	0.605067	NaN	0.44474	0.463794	0.520746	0.367078	0.361338	0.131152	0.163851	0.119194	0.293671	0.197669
	0.649467	0.631902	0.674644	0.604222	0.705966	0.529736	0.514514	0.526045	0.395838	0.470089	0.0675444	0.138857	NaN	0.111373	0.158531
	0.565391	0.389507	0.482429	0.129512	0.616304	0.414516	0.303329	0.568421	0.397076	0.388469	0.0618937	0.196577	NaN	0.264833	0.194451
	0.693914	0.105462	0.713123	0.576503	NaN	0.413541	0.538966	0.557326	0.334565	0.519442	0.105936	0.216511	0.093451	0.135768	0.215926
	0.545419	0.231683	0.671781	0.538127	0.577292	0.388224	0.489353	0.637283	0.391831	0.493595	0.0640013	0.104381	0.308318	0.189918	0.158358
	0.738998	0.611928	0.585477	NaN	0.77227	0.525212	NaN	0.578571	0.374677	0.425223	0.0977196	0.112681	0.153824	0.136334	0.0926413
	0.70865	0.671919	0.70277	0.609228	0.74827	0.441951	NaN	0.424264	0.386816	NaN	0.129238	0.217605	NaN	0.153036	0.198643
	0.744779	0.637005	0.197323	0.576038	0.546612	0.414343	0.522435	0.472303	0.464177	0.481678	0.0881322	0.212834	0.237245	0.141691	0.262286
	0.492285	0.698815	0.370686	0.628646	0.615829	0.552819	0.446897	NaN	0.513519	0.634796	0.0687412	0.311957	0.0554906	0.161901	0.172327
	0.459184	NaN	0.519833	0.721108	0.643933	0.499197	0.386112	0.642368	0.463102	0.408365	0.0867652	0.379391	0.28644	0.108169	0.189474
	NaN	0.451449	0.747692	0.664624	0.772474	0.549709	0.537907	0.523331	0.319627	0.523055	0.113287	0.122466	0.239895	0.0968771	0.184539
	0.546364	0.70601	0.685807	0.624538	0.530723	0.445731	0.440744	0.4748	0.456577	0.606067	0.0924174	0.268428	0.0950627	0.106153	0.140734
	0.600126	0.19986	0.674158	0.59972	0.2561	0.417988	0.451673	0.509103	NaN	0.488032	0.0559498	0.226377	0.104653	0.12625	0.179634
	0.638913	0.916395	0.546429	0.54764	0.0847686	0.57299	0.449192	0.59347	0.668357	0.521295	0.127907	0.195721	0.13522	NaN	0.0738009
	0.530814	NaN	0.673561	0.190393	0.772134	0.513465	0.487272	0.567848	0.591464	0.156597	0.0330275	NaN	0.127925	0.12802	0.253965
	0.567046	0.103484	0.759519	0.235023	0.710886	0.321793	0.462989	0.497529	0.432134	0.551634	0.138684	0.166914	0.117307	0.119852	0.16246
	0.502156	0.62949	0.452381	NaN	0.60225	0.494596	0.516473	0.454286	0.426316	0.527691	0.127706	0.237305	NaN	0.305992	0.11976
	0.563043	0.70761	NaN	0.759004	0.671889	0.3683	0.507161	0.427165	NaN	0.549289	0.227138	0.196633	0.191888	NaN	NaN
	0.433415	NaN	0.528331	0.392214	NaN	0.554338	0.396753	0.552815	0.382649	0.51174	0.208708	0.124971	NaN	0.138354	0.193109
	0.582697	0.523119	0.363146	0.55044	0.642214	0.474036	0.428491	0.673041	0.582944	0.530756	0.122111	0.22184	0.124235	0.112892	0.1693
	0.568219	0.717825	0.741557	0.687978	0.706362	0.579083	0.441108	0.59218	0.442403	0.447122	0.105908	0.168926	NaN	0.156466	0.0955598
	0.541394	NaN	0.783251	0.0782711	0.678787	0.377782	0.431537	0.433761	0.541546	0.389423	0.0979897	0.160095	0.329464	0.130168	0.171183
	0.621253	0.625149	NaN	0.454552	0.590134	0.417999	0.468137	0.430078	0.53553	0.537186	0.103021	0.160053	NaN	0.0798748	0.209216
	0.629585	0.680165	0.156089	0.568543	0.68039	0.511654	0.525751	0.512421	0.523607	0.500184	0.115265	0.138166	0.104673	NaN	0.15487
	0.665823	0.166043	0.617962	0.693255	0.549474	0.531626	0.447419	0.510076	0.462671	0.426033	0.131897	0.379787	NaN	0.113884	0.0793469
	0.638424	0.676444	0.703789	0.631315	0.687857	0.497368	0.478708	0.451866	0.33862	0.573368	0.125739	0.771429	NaN	0.150101	0.179523
	0.662604	0.719324	0.543718	0.543045	NaN	0.43158	0.56118	0.616938	0.459702	0.406119	0.0291472	0.238829	0.146606	0.198086	0.169445
	0.698413	0.684541	0.711833	0.499559	0.517184	0.480645	NaN	0.639051	0.487361	0.491087	0.0971482	0.0825994	0.287234	0.110903	0.200112
	0.551063	0.613841	0.701075	NaN	0.581824	0.535144	0.435521	0.570857	0.583664	0.471596	0.110943	0.185897	NaN	NaN	0.13666
	0.198133	0.610361	0.578272	0.567347	0.743594	0.415133	0.565566	0.341076	0.450108	0.494734	0.098791	NaN	NaN	0.173208	0.172882
	0.539557	0.641766	0.445785	0.717182	0.570006	0.513399	0.425897	0.511935	0.464835	0.361521	0.087709	0.0756153	0.0507114	0.0858774	0.131311
	0.625621	0.57116	0.62148	0.607632	0.618644	0.494362	0.551127	0.511691	0.377597	0.598801	0.0944301	0.104767	NaN	0.143552	0.128571
	0.907472	0.847535	0.544538	0.763407	0.742776	0.46842	0.462271	0.494516	0.38416	0.666514	0.149782	0.0710362	0.0914025	NaN	0.0546736
	0.73295	NaN	0.726745	NaN	0.342234	0.426999	NaN	0.53166	0.409352	0.344998	0.211327	0.16056	NaN	0.129025	0.195485
	0.603595	0.629072	0.615644	0.574589	0.859302	0.43448	0.428508	0.457085	0.511327	0.565714	0.0696026	0.0636062	0.130807	0.118034	0.160536
	0.61859	0.659639	0.525	0.726132	0.679699	0.405	0.471944	0.482799	0.38964	0.528924	0.98063	0.184525	0.19016	NaN	0.119191
	0.755357	0.699292	0.639545	0.509413	0.617692	0.470905	0.39518	0.494251	0.508828	0.504263	0.085035	0.272125	0.454877	0.178438	0.190556
	0.664911	0.102427	0.290977	0.582259	0.689068	0.590491	0.379564	0.476386	0.546256	0.463971	0.10677	0.227546	NaN	0.210009	0.135978
	0.641926	0.736787	0.764225	0.702044	0.13626	0.470254	0.493355	0.418402	0.491678	0.503947	0.12349	0.300557	0.191464	0.14537	0.138502
	0.513421	0.55412	0.216964	0.717202	0.852477	0.51209	0.428736	0.443037	0.465752	0.643913	0.137715	0.173571	0.0478405	0.0859449	0.14982
	0.427081	0.641444	0.782081	0.753773	0.625794	0.431596	0.475362	0.508937	0.430121	0.51791	0.122755	0.157959	0.145794	0.162044	0.17207
	0.695295	0.691118	0.822043	0.586857	0.720485	0.552819	0.450618	0.477346	0.405049	0.475518	0.0971183	NaN	0.131457	0.0694286	0.153069
	0.542834	0.903754	0.655224	0.632399	0.105469	0.281396	0.41367	0.538459	0.36203	0.568939	0.165063	0.194648	0.0801484	0.229113	0.187683
	0.583958	0.621221	0.773327	0.673432	0.262794	0.492857	0.45307	0.565744	0.528438	0.461084	0.10133	0.16842	NaN	NaN	0.150396
	0.691194	0.329374	NaN	0.603681	0.64136	0.451128	NaN	0.424774	0.425911	0.411935	0.0869306	0.186475	0.201998	NaN	0.0847144
	0.590173	0.170115	0.657234	0.695355	NaN	0.387107	0.531445	0.540069	0.468239	0.411373	0.0964286	0.171979	NaN	NaN	0.192386
	0.610142	0.626624	0.707829	0.580817	0.466033	0.379647	0.598458	0.372974	0.450535	0.452663	0.144251	0.277256	NaN	0.188804	0.14752
	NaN	0.483146	0.693904	0.330999	0.572913	0.476471	0.482334	0.464625	0.395791	0.42696	0.123496	0.151367	0.0836201	0.115782	0.185819
	0.658374	0.170075	0.656205	0.526473	0.698652	0.448986	0.25035	0.390024	0.477534	0.385931	0.0374722	0.211173	0.0721723	0.18331	0.218536
	0.610485	NaN	0.779143	0.393429	0.688427	0.327115	0.456814	0.501886	0.356778	0.092923	0.129048	0.30415	0.133765	NaN	0.229937
	0.449029	0.619783	0.542774	NaN	0.603601	0.500946	0.482763	0.500676	0.357768	0.49289	0.167074	0.208178	0.410151	0.116491	0.144831
	0.694286	0.676585	0.509143	0.700203	0.187667	0.507944	0.392043	0.526535	0.450087	0.734341	0.0861032	0.174379	0.216964	0.40062	0.165082
	0.553354	0.615995	0.624728	0.482856	0.470445	0.489186	0.436382	NaN	0.421709	0.364823	0.121073	0.14037	NaN	0.148541	0.171027
	0.616854	0.651852	0.442802	0.563397	0.406396	0.430943	0.48171	0.463043	0.505652	0.554795	0.108952	NaN	0.159156	NaN	0.0957963
	0.503747	0.605332	0.171741	0.570251	0.541101	0.468842	0.488061	0.54849	0.476388	0.397743	0.113523	0.159226	NaN	0.121588	0.245669
	0.68484	NaN	0.688585	0.565655	0.687483	0.49475	0.451938	0.57691	0.557933	0.544245	0.127003	0.13608	NaN	0.122443	NaN
	0.645462	0.105049	0.445278	0.616567	0.630443	0.360822	0.407588	0.3888	0.304619	0.454678	0.0953827	0.22246	NaN	0.0799962	0.177672
	0.69251	0.598967	0.701585	0.698188	0.173283	0.532415	0.421857	0.477531	0.468046	0.393667	0.109738	0.157545	0.122256	0.29056	0.21981
	0.738259	0.554965	0.117126	0.555683	0.770434	0.528719	0.471665	0.437606	0.520338	0.0496228	0.0945893	0.260032	0.166746	0.14075	0.199794
	0.538578	0.579895	0.699447	0.589821	0.287257	0.397592	0.593553	0.589462	0.451396	0.435554	0.138569	0.191727	0.28645	0.218503	0.151531
	0.510854	NaN	0.717651	0.628511	0.778109	0.433486	0.492351	0.433171	0.293507	0.559787	0.0844267	0.27213	0.171763	0.157143	0.0471992
	0.552068	NaN	0.317102	0.53797	0.616521	0.579623	0.497426	0.543166	0.480553	0.497872	0.0493057	0.265978	0.22916	0.134636	0.152815
	0.453828	0.454982	0.0631773	0.589503	0.695341	0.37249	0.41987	0.536147	0.492516	0.50642	0.113631	NaN	0.0688921	0.130228	0.106838
	0.638164	0.746231	0.167606	0.528866	NaN	0.372699	0.505485	NaN	NaN	0.341238	0.121711	0.242418	0.210916	0.150093	0.163768
	0.652582	NaN	0.585494	0.595764	0.45011	0.419549	0.625144	0.561922	0.431522	0.424058	0.0612691	0.141898	0.123818	0.127586	0.153555
	0.461231	0.143018	0.762078	0.682382	0.672258	0.449648	0.361367	0.530743	0.127837	0.525035	0.115803	0.0898403	0.107262	0.144214	0.241106
	0.579769	0.553597	0.619036	0.712467	0.593761	0.331696	NaN	0.541873	0.537766	0.497825	0.0959129	0.216297	NaN	0.106299	0.149716
	0.72136	0.620906	0.585542	0.117812	0.163498	0.445181	0.566319	0.493054	0.4638	0.332439	0.150044	0.111005	0.13524	0.183323	0.133677
	0.385001	NaN	0.721466	0.643307	0.125957	0.519287	0.473657	0.484047	0.346967	0.528811	0.115147	0.371939	0.129717	0.0672757	0.140851
	0.562041	0.870824	0.825328	0.174901	0.722274	0.448588	0.499537	0.58354	0.354486	0.402484	0.124524	0.143535	0.128381	0.142778	0.263848
	0.552101	0.600479	NaN	0.678697	0.143557	0.497621	0.435778	0.424942	0.42074	0.480438	0.0587051	0.12477	0.249288	0.0785528	0.142219
	0.631308	0.729796	0.950209	0.514424	0.362379	0.502541	0.566177	0.41504	0.485048	0.546215	0.100693	0.125597	NaN	NaN	0.15188
	0.47294	0.582132	0.246808	0.256005	0.620604	0.413556	0.350043	0.515517	0.450669	0.152928	0.107045	0.199211	0.127888	0.116455	0.10654
	0.545114	0.70467	0.679467	NaN	0.666634	0.44904	0.496653	0.523092	0.308981	0.360946	0.0775305	0.225051	NaN	0.141055	0.165306
	0.611114	0.764752	0.118265	0.551123	0.739722	0.465791	0.387508	0.476015	0.443062	0.432471	0.169581	0.0656893	0.200528	0.0823925	0.152047
	0.525466	0.584096	0.755705	0.658722	NaN	0.45109	0.465817	0.502156	0.47438	0.573182	0.0918367	0.27911	0.1413	0.522581	0.17144
	0.583151	0.123806	0.129758	0.493629	0.793818	0.285454	0.402625	0.737143	NaN	0.496623	0.143633	0.159668	0.15939	NaN	0.0973469
	0.76894	NaN	NaN	0.671628	0.542128	0.48189	0.450176	0.473509	0.428419	0.53594	0.088882	0.150779	0.093354	NaN	0.136393
	0.549422	0.640724	0.669772	0.712667	0.734366	0.463416	0.407278	0.614452	NaN	0.42196	0.124439	0.114913	0.127722	0.0670236	0.178022
	0.616736	0.185465	0.638347	0.584019	0.162132	0.291337	0.393652	0.509651	0.372753	0.240956	0.107329	0.0544389	NaN	0.151564	0.196301
	0.695118	NaN	NaN	0.547602	0.695021	0.435086	0.522648	0.498288	0.473968	0.47245	0.0506367	0.192553	0.0591281	NaN	0.138898
	0.758065	0.762662	0.651191	0.556338	NaN	0.471287	0.546831	0.547887	NaN	0.429117	0.12202	0.156853	0.104415	0.137361	0.188893
	0.493833	0.520491	0.158076	0.559089	0.634368	0.464541	0.559136	0.588547	0.0956562	0.430817	0.136992	0.13908	0.104266	0.254007	0.154455
	0.609858	0.263677	NaN	0.104613	0.564734	0.467442	0.374578	0.551329	0.492707	0.499398	0.117622	0.208286	NaN	0.134371	0.178191
	0.593356	0.713571	0.61122	0.602058	0.145827	0.510465	0.32967	0.57286	0.513762	0.466644	0.110977	0.180804	0.0364318	0.16504	0.0819101
	0.493487	0.474015	0.602852	0.596622	0.674709	0.494656	0.441056	0.364449	0.444217	0.393494	0.174946	0.259704	0.287008	0.242825	0.18723
	0.532385	0.26527	0.690956	0.650346	0.660337	0.335279	0.415749	0.884942	0.337912	0.634382	0.125081	0.109688	NaN	0.114364	0.128571
	0.635894	0.678762	0.543274	0.628071	0.459909	0.384674	0.317164	0.585222	0.395707	0.488473	0.125896	0.104781	0.0666417	0.169102	0.110555
	0.491712	0.134074	0.680672	0.801099	0.757183	0.442806	0.403593	0.490315	0.341948	0.41899	0.110481	0.179315	0.161751	0.105595	0.14274
	0.652584	0.718143	0.691819	NaN	0.608233	0.484425	0.473229	0.510576	0.49015	0.637459	0.129346	0.177447	NaN	NaN	0.224066
	0.689298	0.203968	0.417697	0.594935	0.705826	0.451823	0.428474	0.498822	0.483957	0.558	0.109124	0.210684	0.100286	0.246339	0.125982
	NaN	0.225924	0.633202	0.64009	0.584373	0.506523	0.414825	0.571781	0.418002	0.413007	0.0689017	0.240957	0.124474	0.0796199	0.180547
	0.667236	0.654037	0.702507	NaN	0.48139	0.47502	0.405563	0.550282	0.434446	0.509735	0.128674	0.146878	0.108129	0.12065	0.226184
	0.653097	0.636545	NaN	0.714326	0.652479	0.571907	0.407016	0.539187	0.316648	0.175873	0.0904505	0.197576	NaN	0.0610776	NaN
	0.535682	0.239034	0.590523	0.514286	0.531591	0.429135	0.332512	0.376357	0.0839195	0.422685	0.105306	0.11931	0.197467	0.128729	0.185912
	0.372803	0.711436	0.665171	NaN	NaN	0.474725	0.536029	0.527435	0.494247	0.606122	0.0804255	0.135303	0.11954	NaN	0.44821
	0.569574	0.762439	0.727054	NaN	0.553009	0.539375	0.427723	0.502455	0.283675	0.473553	0.121429	0.0927228	0.238841	0.0819585	0.133905
	0.729503	0.675375	0.138488	0.705439	0.671779	0.470829	0.431092	0.525329	0.432725	0.56944	0.135444	0.105008	0.0632202	0.147952	0.114176
	NaN	0.613897	0.619806	0.543617	0.570795	0.533973	0.436629	0.524531	0.504452	0.296593	0.0822014	0.0997284	0.0932117	0.213395	0.184444
	0.728539	0.571481	0.971775	0.556196	0.502369	0.474175	0.501052	0.647679	0.426585	0.588345	0.0951076	0.103226	0.58672	0.143303	0.18025
	0.412768	NaN	0.521159	0.549472	NaN	0.386445	0.468327	0.481307	0.412126	0.608929	0.12937	0.195024	0.0962529	NaN	0.28139
	0.56059	0.586297	0.652307	0.193337	NaN	0.431527	0.396344	0.516937	0.507993	0.504213	0.0999452	0.429545	0.191792	0.25083	0.171161
	0.490166	0.720115	0.537716	0.627357	0.645001	0.416261	0.528507	0.447887	0.455783	0.424789	0.0892885	0.309698	NaN	0.0752513	0.154685
	0.581189	NaN	0.67403	0.177955	0.667508	0.414768	0.483395	0.572233	0.404879	0.472974	0.0439421	0.173031	0.117061	0.148576	NaN
	0.492948	0.673719	0.731675	0.14864	0.622286	0.519534	0.449686	0.469814	0.455307	0.476252	0.120093	0.216964	0.143729	0.101829	0.150529
	0.204253	0.608775	0.159856	NaN	0.570041	0.438579	0.529071	0.463597	0.446837	0.651658	0.137322	0.0807968	0.160434	0.192329	0.180753
	0.643871	0.465136	NaN	0.564383	NaN	0.370647	0.41643	0.459348	0.427077	0.522406	0.103401	0.200177	0.0856533	0.162619	0.167192
	0.62614	0.613609	0.719913	0.703946	0.836504	0.471429	0.403992	0.513812	0.282765	0.497536	0.133592	0.169475	0.403516	0.120536	0.220014
	0.698831	0.987429	0.807538	0.670084	0.688935	0.465379	0.272028	0.47128	0.0792404	0.507005	0.141232	0.139082	0.368182	0.177536	0.149042
	0.160108	0.648214	0.118131	0.554956	0.553166	0.373211	0.62701	0.486296	0.416238	0.481923	0.0932409	0.233314	0.222205	0.143702	0.188288
	0.614326	NaN	0.659758	NaN	0.574515	0.462578	0.465057	0.517669	0.274012	0.411061	0.0628668	NaN	NaN	NaN	0.301863
	0.715842	0.831139	0.427253	0.726923	0.770875	0.507469	0.442978	0.63784	0.555006	0.527534	0.119066	0.111468	0.135162	NaN	0.0789194
	0.629452	0.192351	0.706964	0.502893	0.739717	0.567353	0.543708	0.674337	0.377616	0.52985	0.104253	0.137799	0.137151	0.158969	0.100846
	0.550855	NaN	0.631731	NaN	0.643661	0.507386	0.418437	0.469247	0.4598	0.569953	0.110854	0.150529	0.207207	0.118076	NaN
	0.622014	NaN	0.743757	0.129055	0.603896	0.417912	0.463769	0.462643	0.538448	0.422655	0.146386	0.0974941	0.180085	0.190066	0.180779
	0.419936	0.705045	0.710287	0.703456	0.625128	0.437927	0.311538	0.497899	0.452986	0.4205	0.125473	0.209456	0.546782	0.141045	0.228029
	0.752613	0.245717	0.537245	0.385714	0.706739	0.494913	0.456181	0.539903	0.465149	0.366119	0.156744	0.177411	NaN	0.297551	0.168445
	0.957433	0.233744	0.133568	0.461425	NaN	0.486284	0.390462	0.586098	NaN	0.467001	0.148624	0.167614	0.115578	0.122618	0.152302
	0.696647	0.730003	0.704827	0.614062	0.603801	0.507098	0.576151	NaN	0.261835	0.508977	0.0549631	0.181088	NaN	0.318234	0.143018
	0.644156	0.658204	0.735033	0.731354	0.570247	0.525745	0.450843	0.549967	0.500212	0.623377	0.14721	0.158346	0.123332	NaN	0.187588
	0.566129	0.612893	0.570948	0.624929	0.49049	0.39247	0.371571	0.481627	0.427329	0.637394	0.128439	0.211562	NaN	0.125654	0.185143
	0.743972	0.648127	0.134436	NaN	0.648713	0.497099	0.388341	0.492106	0.643753	0.452705	0.104393	0.169187	0.113023	0.126305	0.0793177
	0.51752	0.158513	0.727846	0.0863103	0.614714	0.471246	0.499854	0.573675	0.576523	0.492226	0.0662383	0.144423	0.105033	0.244286	0.145348
	0.698998	0.585043	0.611321	0.764833	0.846146	0.574497	0.480508	0.464355	0.515251	NaN	0.164893	0.0708455	0.198321	0.0767931	0.185823
	0.650729	0.57343	NaN	0.313732	0.64273	0.47558	0.425663	0.491318	0.302544	0.487057	0.0755725	NaN	0.133107	0.117535	0.195207
	0.543778	0.703427	0.446608	0.545778	0.486712	0.478528	0.502247	0.562041	0.354131	0.486186	0.162453	0.0439143	0.136182	0.159475	0.14971
	0.607427	0.722449	0.130035	0.458828	0.695052	0.408183	0.430831	0.55348	0.346547	0.280764	0.220765	0.22263	0.150704	0.788961	0.194089
	0.612849	0.731551	0.72605	0.133633	0.564338	0.510673	0.510763	0.538858	0.311122	0.394107	0.0886424	0.132793	0.133872	0.226236	0.175964
	0.665725	0.723622	0.714603	0.991353	0.667334	0.481997	0.395878	0.529255	0.338337	0.499493	0.14214	0.122415	0.191481	0.190134	0.106521
	0.560176	0.327666	0.618373	0.639717	0.781992	0.298173	0.149877	0.413657	NaN	0.47322	0.116225	0.303171	0.258852	0.0646389	0.110669
	0.451071	0.673109	NaN	NaN	0.746053	0.0879627	0.428062	0.587649	0.499305	0.444554	0.129364	NaN	0.137411	0.162762	0.168008
	0.584849	NaN	0.690637	NaN	0.90687	0.463448	0.383054	0.50326	0.42397	0.506039	0.07856	0.252468	0.193078	NaN	0.201517
	0.628055	0.757601	0.629395	NaN	NaN	0.516658	0.397185	0.447272	0.468154	0.429526	0.0982398	0.13799	0.0942857	0.152712	0.146635
	0.467413	0.200009	0.837706	NaN	0.623914	0.428442	0.476995	0.512786	NaN	0.426691	0.134108	0.183112	0.29574	0.155616	0.14284
	0.517202	0.537011	0.723383	0.332565	0.829286	0.510236	0.475736	0.579246	0.474146	0.667423	0.113942	0.176368	0.24521	NaN	0.127814
	0.460794	0.142687	NaN	0.631539	0.116677	0.442594	0.408844	0.499281	0.378132	NaN	0.0668701	0.201077	0.804116	0.0618759	0.147444
	0.546518	0.727245	0.712819	0.531801	0.718585	0.43242	0.482033	0.483178	0.593956	0.51472	0.0709569	0.0854423	NaN	0.0831696	0.159167
	0.612265	0.699784	0.716399	0.18649	NaN	0.546701	0.389402	0.579303	0.479845	0.485036	0.165729	0.145736	0.0427738	0.171587	0.178594
	0.602358	0.967447	0.103635	0.390857	0.747757	0.444234	0.446139	0.494963	0.508753	0.467016	0.22932	0.238776	0.171284	0.253125	0.204812
	0.58486	0.137288	NaN	0.679423	0.710402	0.565748	0.573164	0.481647	0.341506	0.401111	0.0968082	0.156371	0.112029	0.157582	0.0756781
	0.611135	0.746398	0.716434	0.602853	0.67977	0.464864	0.492171	0.571805	0.495062	0.32455	0.143152	0.083495	0.149664	0.0850297	0.21691
	0.705134	0.581858	0.679727	0.713341	0.660687	0.456669	0.528595	0.520573	0.484876	0.486749	0.128392	0.0433929	0.0868575	0.221027	0.121269
	0.634258	0.612051	NaN	0.269481	0.568882	0.548633	0.493082	0.542735	0.482143	NaN	0.113768	0.182809	0.285685	0.461538	0.168232
	0.622523	0.568852	0.16227	0.598184	0.139279	0.367736	0.473933	0.626579	0.344328	NaN	0.089011	0.0576875	0.142808	0.071352	0.237994
	0.515578	0.201089	NaN	0.609652	0.614233	0.512698	0.533515	0.471077	0.417381	0.453722	0.0990139	NaN	NaN	0.180211	0.175224
	0.726166	NaN	0.773915	0.620392	0.12309	0.214866	0.539235	0.321863	0.355137	0.460081	0.155541	0.218289	0.196211	0.107929	0.0681627
	NaN	0.533178	0.188434	0.558646	0.743119	0.500875	0.42457	0.533115	0.448109	0.492432	0.147464	0.144503	0.242922	0.0895308	0.138673
	0.538273	0.802916	0.767666	0.0943395	0.65557	0.434297	0.515023	0.476869	NaN	0.30622	0.0910591	0.233246	0.164482	0.169069	0.180843
	0.713958	NaN	0.823756	0.608166	0.225745	0.245116	0.278073	0.646154	0.554841	NaN	0.174286	NaN	0.163246	0.0887401	0.0963747
	0.582257	0.691297	0.632319	0.114519	NaN	0.51951	0.519947	0.583147	0.393033	0.47003	0.136778	0.241454	NaN	0.123302	0.174036
	0.175727	0.608356	0.535714	0.574158	0.662563	0.40902	0.417811	0.541291	0.525777	0.549132	0.110855	NaN	0.126265	0.152297	0.196474
	0.532536	0.684761	0.13524	0.644129	0.538712	0.506702	0.522325	0.259624	0.648686	0.179658	0.0919116	0.195767	NaN	0.150109	0.17301
	0.100225	0.528061	0.608973	0.692148	NaN	0.376282	0.52176	0.559269	0.412373	0.527197	0.113657	0.1576	0.151557	0.104561	0.182538
	0.57404	0.369654	0.767584	0.635026	0.745248	0.422044	0.523496	0.667393	0.428086	0.424079	0.135547	0.170168	0.180147	0.0157078	0.162921
	0.681247	0.659177	0.728272	0.671466	0.617279	0.470267	0.502321	0.506587	0.238213	0.496692	0.112658	0.0637673	0.142331	0.0774009	0.192857
	0.658836	0.741028	0.646363	0.693985	0.530638	0.39974	0.468842	0.482092	0.435415	0.447571	0.0780723	0.143001	0.163611	0.292041	0.186731
	0.66539	0.518881	0.662681	0.541421	0.627716	0.389941	0.349167	0.623881	0.363995	0.497368	0.130484	0.149309	0.13444	0.191816	0.187497
	0.622978	0.342857	NaN	0.633084	0.706458	0.488399	0.46978	0.634632	0.336555	0.518144	0.141054	0.138288	0.324	0.0723214	0.303702
	0.643772	0.758076	0.578571	0.570577	NaN	0.454907	0.330216	0.443654	0.50602	0.638424	0.0612687	0.177733	NaN	0.156342	0.147641
	0.6772	0.532717	0.706558	0.641777	0.128243	0.434728	0.483711	0.418217	0.384351	0.505254	0.132362	0.309431	NaN	NaN	0.199568
	0.840306	NaN	0.705026	0.612251	0.7119	0.586021	0.50645	0.452217	0.479358	0.44673	0.146501	0.214637	0.0980947	0.120127	0.151737
	0.529572	0.686362	0.776447	0.569319	0.403795	0.480592	0.352442	0.562754	0.411338	0.403465	0.114317	0.210326	0.14796	0.712932	0.131592
	0.738967	NaN	0.626037	0.135311	0.215589	0.538751	0.14685	0.490734	0.481887	0.544246	0.107337	0.213224	0.105609	0.144294	0.17169
	0.753374	0.430952	0.389264	0.53002	0.550312	0.356044	NaN	0.51529	0.387083	0.587431	0.181682	0.0971647	0.0308672	0.170942	0.170423
	0.562119	0.591957	0.672306	NaN	0.70315	0.341476	0.465272	0.0995807	0.44197	0.366184	0.117352	0.305881	NaN	0.138902	0.170121
	0.604597	0.700239	0.153835	0.692025	0.728449	0.497463	0.438874	0.34742	0.410393	0.482143	0.115881	0.236848	0.217317	0.280713	0.125028
	0.667039	0.682826	0.581627	0.722263	0.653226	0.392565	0.478494	0.546937	0.512429	0.413007	0.143018	0.109126	0.193026	NaN	0.159815
	0.724724	0.775173	0.504679	NaN	0.444496	0.431984	0.366642	0.457563	0.291194	0.642564	0.124511	0.163772	0.324469	0.144643	0.194671
	0.621292	0.734681	0.620042	0.717732	0.795687	0.517316	0.377386	0.502303	0.356363	0.4262	0.149935	0.114047	NaN	NaN	0.188686
	0.619643	0.827597	0.685355	0.251454	0.72241	0.496257	0.479015	0.549853	0.440992	0.407957	0.130286	0.223765	0.233772	0.104757	0.200371
	0.460496	0.75325	NaN	0.463185	0.636275	0.451241	0.447048	0.691669	0.384619	0.413813	0.0349138	0.297104	NaN	0.238693	0.176684
	0.738095	0.165084	0.748089	0.274734	0.697154	0.545957	0.448245	0.470151	0.431941	0.393385	0.0811281	0.0813039	0.148615	0.174738	0.232798
	0.810972	0.106172	0.562	0.633646	0.745152	0.518051	0.386474	0.568571	0.438846	0.506325	0.0837974	0.0492401	0.169248	0.198563	0.232053
	0.27	NaN	NaN	0.166692	0.724054	0.406958	0.146356	0.543593	0.558543	0.524212	0.106727	0.369284	0.0993371	0.158385	0.211458
	0.647353	0.54274	0.7829	0.620112	0.679681	0.652539	0.410137	0.41598	0.434442	0.551257	0.0930179	0.191923	0.215105	0.155454	0.181223
	0.694666	0.632205	0.675106	0.58922	0.540646	0.309036	0.492695	0.34219	0.3756	0.666909	0.119267	0.179357	0.098248	0.10674	0.225486
	0.641561	0.620509	NaN	0.601773	0.514719	0.562075	0.461741	0.331752	0.537958	0.572624	0.0698008	0.133819	0.194858	0.151337	0.171548
	0.543808	0.212856	0.679881	0.70534	NaN	0.515598	0.464392	0.603429	0.417141	0.45964	0.0941217	0.123225	NaN	0.330275	0.145278
	0.816157	0.828458	0.351469	0.569624	0.136579	0.453692	0.480867	NaN	0.519637	0.432877	0.116934	0.271698	0.0548771	0.109072	0.222221
	0.688164	NaN	0.644278	0.627161	0.643065	0.540262	0.40912	0.578571	0.383595	0.507186	0.104646	0.150861	0.191422	0.121625	0.14704
	0.435256	0.623787	0.619653	0.677435	0.777368	0.615558	0.507466	0.427278	0.438813	0.508958	0.114493	0.211401	0.105574	0.130707	0.139222
	0.342938	0.40528	0.684344	0.559189	0.145575	0.438115	0.375534	0.503	NaN	0.432879	0.046118	0.148955	0.0974125	NaN	0.23788
	0.642094	0.673283	0.5566	0.776447	0.611042	0.637578	0.409698	0.680915	0.394339	0.526711	0.0591721	0.168041	0.190205	0.141481	0.14718
	0.65184	0.597324	0.605343	NaN	0.677352	0.475004	0.487282	0.5145	0.386254	0.540605	0.142535	NaN	0.0965137	0.126034	0.211798
	0.601445	0.69808	0.7138	NaN	0.165469	0.454945	0.616162	0.571997	0.433229	0.599148	0.120274	0.226241	NaN	NaN	0.115556
	0.543067	0.716918	0.116268	NaN	0.169072	0.135978	0.406482	NaN	0.0518034	0.364076	0.0599795	0.269535	0.143681	NaN	0.122449
	0.511945	0.677331	0.690533	0.697306	0.158352	0.450283	0.375681	0.599157	0.358213	0.519311	0.124859	0.373272	0.12407	0.134758	0.174795
	0.680599	0.641977	0.630378	0.208564	NaN	0.499691	0.47731	0.793878	0.482143	0.494873	0.0685279	0.212758	0.136615	NaN	0.177076
	0.652843	0.565168	0.315353	0.686209	NaN	0.429263	NaN	0.587976	0.372334	0.466904	0.0990632	0.219778	NaN	0.140611	0.181573
	0.738545	0.584883	0.614804	0.516023	0.60281	0.406325	0.465837	0.449828	0.475	NaN	0.0737034	0.149792	0.170901	0.338994	0.172383
	0.519314	0.514286	0.651271	0.6415	0.898592	0.334064	0.437345	0.41233	0.451545	0.332189	0.073441	0.188539	0.131197	0.174979	0.172465
	0.746793	0.739263	0.756405	0.41545	0.692886	0.0921292	0.449725	0.353821	0.435484	0.548333	0.116494	0.0627367	0.551345	0.138591	0.180712
	0.552839	0.248934	0.398015	0.377886	0.153625	0.348395	0.424207	0.507941	0.499566	0.345751	0.118503	0.130097	0.169284	0.754658	0.172688
	0.596518	0.773405	0.822034	0.561409	0.704629	0.364266	0.119534	0.520157	NaN	0.375803	0.147222	0.410599	0.813127	0.13381	0.180573
	0.710398	0.848571	0.602707	0.635923	0.211022	0.486137	0.470493	0.548911	0.513339	0.478294	0.137641	0.270612	0.163057	0.123415	NaN
	0.618271	0.605753	0.811607	0.679915	0.800509	0.43844	0.431754	0.427319	0.403551	0.522522	0.113246	0.103097	NaN	0.0789281	0.16018
	0.54532	0.825581	0.693353	0.542119	0.826531	0.563714	0.383493	0.581985	0.218367	0.533798	0.139097	0.0750818	0.0951914	0.117472	0.116979
	0.666308	0.651114	NaN	0.311862	0.672872	0.450261	0.343304	0.462378	0.478175	0.4897	0.107116	0.175496	0.130041	0.0955691	0.204422
	0.104676	0.298052	0.695948	0.406803	0.638636	0.339163	0.398152	0.578571	0.555367	0.588954	0.0992683	0.0765182	NaN	0.139139	0.123734
	0.627496	0.699212	0.5781	0.587335	0.786486	0.40885	0.40963	0.671794	0.485173	0.566434	0.125539	0.183296	0.114124	0.134401	0.160274
	0.484173	0.638894	0.645391	0.66306	0.787709	0.462453	0.488214	0.512598	0.351399	0.516926	0.135311	0.0998502	0.237459	0.0479921	0.19294
	0.444465	0.548302	0.369259	0.12222	0.661333	0.507704	0.607825	0.588431	0.440441	0.284933	0.154022	0.106367	0.11601	0.079604	0.116361
	0.635987	0.601776	NaN	0.140544	0.687906	0.501376	0.508764	0.616349	0.485528	0.677589	0.144428	0.247612	0.102983	0.141115	0.174867
	0.627632	0.100933	0.386667	0.648265	0.469376	0.454044	0.505364	0.534215	0.394206	0.734606	0.288325	0.30073	0.166775	0.407718	0.154161
	0.58656	0.512877	0.720288	0.143839	0.668309	0.502597	0.566894	0.566417	0.487218	0.41339	0.0838349	0.0897689	0.113174	NaN	0.176752
	0.439013	NaN	0.697519	0.627084	0.720195	0.453669	0.406094	0.493297	0.4257	0.505472	0.0452847	0.130725	0.0659512	0.120854	0.236796
	0.625145	0.105847	0.800668	0.631043	0.640846	0.585154	0.493936	0.640031	0.386478	0.35055	0.0927667	NaN	0.117953	0.174874	NaN
	0.198101	0.336082	0.513093	0.553677	0.138622	0.482788	0.485253	0.593878	0.34147	0.682386	0.0857143	0.3981	NaN	0.119842	0.163701
	0.594963	0.556787	0.633641	NaN	0.68524	0.466071	0.333699	0.146739	0.413703	0.522466	0.104224	0.136038	0.142404	0.150993	0.132161
	0.51804	0.744289	0.13915	0.540816	NaN	0.50428	0.363378	0.476667	NaN	0.482332	0.178565	0.108307	0.14091	0.430457	0.133944
	0.793681	0.720206	0.215044	0.614395	0.620767	0.504039	0.368267	0.542718	0.519056	0.261275	0.126267	0.419464	0.139867	0.398373	0.165947
	0.560172	0.495918	0.59964	NaN	NaN	0.479464	0.61229	0.544133	0.468548	0.534136	0.139655	0.177528	0.313906	0.0682477	0.118784
	0.560369	0.647779	0.649405	NaN	NaN	0.405834	0.404946	0.546604	0.383766	0.286008	0.118448	0.125755	0.267033	0.104708	0.175389
	0.296518	0.700776	NaN	0.473415	0.846848	0.466433	0.385149	0.51025	0.240787	0.522351	0.0996485	NaN	0.103279	0.134495	0.208929
	0.612234	NaN	0.60481	NaN	0.16571	0.450521	0.422727	0.644228	0.401048	0.47401	0.112566	0.312938	NaN	0.136981	0.192062
	0.617295	0.611982	0.655767	NaN	0.554378	0.497658	0.512209	0.488598	0.484881	0.469169	0.108656	NaN	0.265694	0.225252	NaN
	0.704438	0.720172	0.745927	0.666929	0.730479	0.439859	0.428648	0.564571	0.421969	0.463874	0.0996923	0.129333	0.0719467	NaN	0.120644
	0.462294	0.501668	0.135165	0.527677	0.596597	0.304271	0.467848	0.469185	0.500255	NaN	0.0911879	0.188409	0.156465	0.230705	0.196753
	0.602521	0.664684	0.650716	0.626331	0.658757	0.443526	0.442485	0.468908	0.473475	0.484409	0.247899	0.221053	0.322635	0.160583	0.179782
	0.515672	NaN	0.795734	0.142153	0.150363	0.535084	0.157328	0.594447	0.265033	0.562404	0.0695904	0.098599	0.137722	NaN	0.178831
	0.695638	0.63784	0.600722	0.606701	0.203702	NaN	0.508576	0.597857	0.5982	0.578571	0.0891634	0.0750756	0.54551	0.144397	0.180664
	0.668807	0.127668	NaN	0.727347	0.332836	0.149416	0.581467	0.518589	0.493087	0.389082	0.0740571	0.119085	0.124283	0.125035	0.161721
	0.338526	0.611354	0.524651	0.595983	0.704624	0.504365	0.519051	0.335768	0.451919	0.345992	0.0769628	0.207893	0.395365	NaN	0.183823
	0.527115	0.693621	0.726454	0.151266	0.721275	0.454861	0.444942	0.440852	0.367505	0.472745	0.108482	0.127482	0.197164	0.312039	0.145391
	0.198884	0.465373	0.691352	0.736214	0.176636	0.520845	0.50422	0.536273	0.495559	0.423323	0.0956027	0.124266	0.14026	0.112813	0.663429
	0.580621	0.800064	0.524358	0.449422	NaN	0.536926	0.485559	0.455306	0.486858	0.599857	0.164944	NaN	0.0791702	0.306208	0.277485
	0.683744	0.706717	0.127302	0.662165	0.67619	0.471992	0.428187	0.514012	0.417756	0.593212	0.101697	0.213669	NaN	0.0797065	0.160145
	0.544538	0.667339	0.591198	0.671834	0.603798	0.397644	NaN	0.501745	0.423134	0.498591	0.0898752	0.132378	0.139184	0.127792	0.133192
	0.633729	0.484468	0.665583	0.548026	NaN	0.377751	0.552341	0.574504	0.357037	0.447816	0.133908	0.289286	NaN	0.0803447	0.224452
	0.632119	NaN	0.881127	0.556382	0.573333	0.467559	0.5564	0.594091	0.370309	0.359891	0.0984292	0.118503	0.11968	0.173159	0.153598
	0.572674	0.586008	0.83007	0.593538	0.58215	0.443439	0.388405	0.608508	0.403743	0.457258	0.10775	0.210529	0.118176	0.107281	0.1563
	0.641336	0.740304	0.786151	0.567795	0.338553	0.352271	0.482349	0.601909	0.512618	0.35777	0.157792	0.11016	NaN	0.138541	0.156487
	0.54392	0.702246	0.683413	0.435843	0.672036	0.491725	0.568909	0.472403	0.520233	0.443443	0.165105	0.231992	0.145692	0.288373	0.205697
	0.628099	NaN	0.553145	0.125879	0.561211	0.431313	0.465553	0.510839	0.409725	0.455354	0.108338	0.0523512	0.326276	0.158598	0.455934
	0.679213	0.459261	0.523281	0.64967	0.660812	0.368671	0.486735	0.677513	0.507305	0.461513	0.136821	0.192857	0.12817	0.121016	0.331566
	0.654923	0.558722	0.225117	0.461742	0.644209	0.468239	0.408862	0.413012	0.493434	0.458544	0.106666	0.164371	0.178122	NaN	0.158866
	0.398879	0.72703	0.611109	0.64072	NaN	0.560333	0.498813	0.386428	0.380479	0.501541	0.118263	0.0875075	NaN	0.159167	NaN
	0.590602	0.571585	0.574554	0.779834	0.585432	0.614331	0.576942	0.460888	0.468166	0.472028	0.151685	NaN	0.12787	0.145096	0.143878
	0.479091	NaN	NaN	0.678771	0.784808	0.405	0.515835	0.456732	0.442741	0.532491	0.143407	0.139465	0.145075	0.118606	NaN
	0.668263	0.648055	0.777656	0.497493	0.137938	0.413098	0.456629	0.638228	0.447064	0.55117	0.0813771	0.237957	0.0258291	0.0821235	0.209146
	0.565925	0.143912	0.653711	NaN	0.643114	0.426316	0.434229	0.535492	0.439714	0.447396	0.104924	NaN	0.100258	NaN	0.175731
	0.477809	0.54812	0.668507	0.641228	0.148548	0.471101	0.482088	0.451475	0.41733	0.527984	0.104103	0.254361	0.183755	0.0875368	0.106704
	0.568128	0.611225	0.230254	0.674316	0.664586	0.487844	0.56986	NaN	0.440323	0.448571	0.136134	0.222104	0.102857	0.170239	0.155688
	0.590575	0.518062	0.686381	0.659257	0.141914	0.63775	0.466553	0.507779	0.454191	0.448921	0.134914	0.0769647	0.195784	0.112516	0.154286
	0.779313	0.123512	NaN	0.521246	NaN	0.372924	0.489358	0.517582	0.552959	0.355995	0.133516	NaN	0.109029	0.12398	0.154199
	NaN	0.27551	0.245367	0.799583	0.681262	0.399438	0.442163	0.516632	0.425073	0.411429	0.151531	0.134336	NaN	0.151402	0.250738
	0.207924	0.787108	0.759791	NaN	0.587283	0.609865	0.582497	0.481066	0.544603	0.332275	0.0878359	0.12275	0.130787	0.080691	0.160339
	0.640406	0.225382	0.177394	0.762329	0.730153	0.422631	0.51946	NaN	0.501619	0.517988	0.0846994	0.223434	0.331967	0.189252	0.259767
	0.757403	NaN	0.231938	0.620884	0.589449	0.497735	0.385173	0.536629	0.386889	0.498888	0.160974	0.0588056	NaN	0.136888	0.193023
	0.522176	0.0979991	0.705372	0.867857	0.563713	0.462516	0.512658	0.648741	0.47431	0.645058	0.107942	0.192857	0.228233	0.185517	0.127211
	0.670203	0.18558	0.210475	0.426703	0.670211	0.550415	0.401317	0.595293	0.333117	0.527143	0.143535	NaN	NaN	0.103602	0.210154
	0.581706	0.154523	NaN	0.595234	0.482074	0.469616	0.283516	0.516807	0.356018	0.491284	0.0874585	0.237683	0.19807	0.161775	0.204485
	0.588255	0.189318	0.78168	NaN	0.687479	0.523469	0.506819	0.579234	0.456966	0.533028	0.115479	0.248076	0.119796	0.0655288	0.215561
	0.162309	0.778245	0.56888	0.542714	0.825579	0.556055	0.464432	0.575494	0.236945	0.559844	0.170369	0.121863	0.307529	NaN	0.148755
	0.308898	0.099848	0.67561	0.698262	NaN	0.518199	0.516241	0.635963	0.380506	0.122908	0.125776	0.118831	0.336811	0.130187	0.181927
	0.490054	0.686071	0.27551	0.548263	0.68035	0.445055	0.322359	0.419808	0.428025	0.637005	0.149455	0.156202	0.377329	NaN	0.173571
	0.630676	0.733417	0.608278	NaN	NaN	0.414631	0.412758	0.541244	0.350132	0.458036	0.133029	0.303896	0.119888	0.130196	0.155661
	0.894024	0.145522	0.654642	0.741495	0.512061	0.526179	0.469554	0.525546	0.378712	NaN	0.117733	0.15232	NaN	0.148856	0.168213
	0.606945	0.671984	0.61481	0.654078	0.703837	0.516681	0.481059	0.518822	0.562754	0.42258	0.122641	0.220572	0.140885	0.128571	0.212926
	0.578571	0.839972	0.735678	0.599421	0.731857	0.442797	0.524696	0.444666	0.384943	0.500532	0.0877732	0.119884	0.139196	0.12036	0.0775633
	0.816224	0.554344	0.677685	0.686888	0.645092	0.511627	0.515499	0.54546	0.521462	0.50767	0.0436174	0.181449	NaN	0.144535	0.519111
	0.540087	0.150667	0.640122	0.637321	0.743729	0.365297	NaN	0.660623	0.30685	0.462857	0.151287	0.29929	0.663787	0.118779	0.186459
	0.673419	0.710803	NaN	0.545495	0.726601	0.456192	0.496861	0.570341	0.343313	0.401227	0.108075	0.158771	0.591429	0.180891	0.193358
	0.56226	0.590667	0.536885	0.285593	0.79065	0.487869	0.466995	0.467607	0.540569	0.395159	0.10506	0.225564	0.110755	0.106503	0.152144
	0.668233	0.0644648	0.752033	0.136439	0.617035	0.343721	0.458942	0.504919	0.453803	0.60654	0.148155	0.150104	0.152191	0.190873	0.204681
	0.52724	0.683984	0.299742	0.600861	0.849279	0.612754	0.424176	0.432299	0.436134	0.155716	0.0844402	0.222441	NaN	0.614732	0.358011
	0.594282	0.355975	0.803688	0.5634	0.556954	0.478644	0.444034	0.621657	0.474676	0.435593	0.0257663	0.192857	0.131697	NaN	NaN
	0.596051	0.656826	0.738506	NaN	0.658883	0.497394	0.434253	0.522714	0.529678	0.574548	0.0543543	0.0681363	0.158316	0.148224	NaN
	0.472919	0.694191	0.755424	NaN	0.661377	0.361047	0.486835	0.540692	0.46716	0.218382	NaN	0.169714	0.148657	0.13824	0.280813
	0.560587	0.47265	0.313954	NaN	0.444425	0.632177	0.386257	0.521061	0.552821	0.5738	0.0740776	0.140578	0.131332	0.15283	0.156864
	0.651125	0.0894261	0.694772	0.220601	0.380537	0.487659	0.456275	0.47699	0.442346	0.430868	0.104547	0.106146	0.126256	0.159492	0.193124
	0.672263	NaN	0.737503	0.177057	0.652721	0.472329	0.448719	0.423552	0.521297	NaN	0.0883083	0.171252	0.167001	NaN	0.171194
	0.696506	0.449444	0.625448	0.640088	NaN	0.45698	0.476552	0.529134	0.508381	0.489491	0.0826531	0.212456	NaN	NaN	0.15297
	NaN	0.61605	0.484505	0.547878	0.705078	0.439089	0.418271	0.606355	0.426027	0.349537	0.122841	0.101756	0.125097	0.0568706	0.137812
	0.550895	0.597281	0.651395	0.597954	0.582848	0.450232	NaN	0.42438	0.559124	0.480941	0.0480142	0.165937	0.136277	NaN	0.157307
	0.622529	0.399015	0.847307	0.477342	0.197427	0.358473	0.419549	0.594689	0.341518	0.552273	0.081159	0.0229662	0.122207	0.141406	0.145144
	0.48817	0.590258	0.0691096	0.519792	0.654699	0.445872	0.530199	0.469138	0.50777	0.46236	0.122534	0.127472	0.153609	0.122023	0.173357
	0.33239	0.675095	0.619481	0.589976	0.129423	0.42987	0.397554	0.537979	0.46757	0.492383	0.103262	0.0931989	0.166911	0.0873315	NaN
	0.277232	0.107177	0.267033	0.0915436	0.570585	0.427343	0.579886	0.579802	0.269335	0.371649	0.127626	0.253469	0.270541	0.107884	0.184111
	0.66948	0.664078	0.723751	NaN	0.141212	0.415055	0.472079	0.415802	0.538484	0.631841	0.128571	0.264706	0.107077	NaN	0.194689
	0.471661	NaN	0.586413	0.553745	0.447317	0.582551	0.509347	0.701224	0.535714	0.453383	0.100364	0.0892701	0.137468	NaN	0.168272
	0.474556	0.647058	0.0929899	0.654675	0.641022	0.505991	0.0675634	0.438778	0.531088	0.528891	0.0930517	0.204305	0.311805	0.127398	0.195779
	0.795404	0.695332	0.659477	NaN	0.756253	0.465472	0.398456	0.617044	0.583337	0.675945	0.115558	0.12501	0.333414	0.21	0.155027
	0.631287	0.367061	0.655147	0.628163	0.774296	0.456017	0.393159	0.488426	0.385947	0.517906	0.109988	0.132206	NaN	0.144037	0.154286
	0.630168	0.551341	0.743499	NaN	0.166572	0.409399	0.340654	0.37217	0.377929	0.522231	0.128194	NaN	0.0830545	0.254139	0.154242
	0.563555	0.462149	0.220849	0.374762	0.668496	0.432413	0.53506	0.575375	0.40011	0.482685	0.101914	0.131023	NaN	0.130751	0.212227
	0.556931	NaN	0.524454	0.641769	0.75438	0.417056	NaN	0.585138	0.0759784	0.699565	0.136985	0.176975	0.154105	0.109788	0.197449
	0.345381	0.176894	0.791076	0.314778	NaN	0.462483	0.431412	0.511144	0.453178	0.596939	0.105942	0.150885	NaN	0.109373	0.181396
	0.587059	0.193674	0.51753	0.308674	0.130512	0.402977	0.439683	0.369572	0.432807	0.485332	0.106714	0.0608012	0.16772	0.15097	0.136733
	0.754527	0.156901	0.586345	0.11921	0.753877	0.329814	0.434663	0.542906	0.515583	0.507233	0.0730422	0.234344	0.203747	0.0723994	0.169639
	0.183903	0.173571	0.757487	0.635635	0.862954	0.573491	0.448864	0.608038	0.427354	0.41503	0.138354	0.181569	NaN	0.0599867	0.201188
	0.575623	NaN	NaN	0.605772	NaN	0.48548	0.443816	0.311503	0.485594	0.552889	0.147644	0.159668	0.155093	0.0767167	NaN
	0.638295	0.69214	0.606023	0.606514	0.703034	0.375378	0.480962	0.435214	0.445486	0.519078	0.126896	0.178022	NaN	0.79898	0.159375
	0.654953	0.569032	0.672977	0.547328	0.450816	0.35887	0.435663	0.483524	0.30599	NaN	0.0766034	0.13446	0.109519	0.0983157	0.225784
	0.552352	0.694535	0.715262	0.251222	0.678944	0.559377	0.53757	0.513575	0.464099	0.497163	0.130723	NaN	0.144245	0.217403	0.166558
	0.503289	0.595423	0.659388	0.473821	0.659253	0.489408	0.478112	0.589734	0.537199	0.46943	0.105027	0.154286	NaN	0.120457	0.152375
	0.618094	0.237288	0.725132	NaN	0.601403	0.466143	0.388568	0.558986	0.475025	0.413109	0.124123	NaN	0.188732	0.12391	0.226293
	0.612277	0.799808	NaN	0.582061	NaN	0.455869	0.538046	0.543579	0.413999	0.601426	0.134947	0.159268	0.0764541	0.216964	0.0463235
	0.623119	0.384388	0.729	0.703949	0.675	0.620556	NaN	0.521683	0.49441	0.47413	0.124329	0.263332	0.312124	0.156426	0.126401
	0.706532	0.883636	0.508163	0.666348	0.0871589	0.477686	0.45974	0.560794	0.464078	0.408451	0.109682	0.294222	0.336438	0.325119	0.177002
	0.351215	0.613694	0.548269	0.517959	0.143634	0.483557	0.462409	0.576109	0.502354	0.404677	0.0969474	0.0312485	NaN	NaN	0.10636
	0.579402	0.647735	0.56585	0.698585	0.578571	0.417417	NaN	0.550535	NaN	0.451964	0.136334	0.141071	0.11743	0.0900272	0.118348
	0.4754	0.543055	0.681332	0.682857	NaN	0.467082	0.620338	0.450431	0.431299	0.401769	0.127737	0.0797457	NaN	NaN	0.136406
	0.520997	0.756867	0.709914	0.167052	0.620939	0.404234	0.465627	0.547954	0.340158	0.544833	0.0783185	0.137755	NaN	0.317398	0.270569
	0.591382	0.647441	0.794579	0.655714	0.809904	0.547465	0.392536	0.543567	0.389368	0.440714	0.141843	0.116296	0.0879752	0.0841031	0.153757
	0.761519	0.909184	0.580224	0.613994	0.751074	0.472008	0.438738	0.448375	0.522849	0.469143	0.113889	0.143706	NaN	0.106193	0.121805
	0.559017	0.697851	NaN	0.614064	NaN	0.493068	0.466693	0.530486	0.724675	0.352577	0.107813	0.255616	0.227415	0.0612527	0.124647
	0.564137	0.523822	0.132957	0.169021	0.683917	0.482445	0.504711	0.433929	0.353927	0.661225	0.116056	0.189044	0.118986	0.204995	0.159619
	0.528638	0.379232	0.587858	NaN	0.659082	0.466559	0.479605	0.610159	0.510138	0.477782	0.151903	0.195047	0.174261	NaN	0.152464
	0.578571	0.302834	0.725694	0.569148	0.863471	0.537796	0.543784	0.423392	0.350504	0.396584	0.0903234	0.181316	0.066353	0.231914	0.11931
	NaN	0.627581	0.740877	0.473539	0.59726	0.492575	0.506577	0.104988	0.390258	0.548071	0.0978802	0.129551	0.38811	NaN	0.21039
	0.628133	0.583115	0.691386	0.668077	0.717429	0.431657	0.429102	0.517302	0.364548	0.426359	0.0899737	0.256334	0.362629	0.108633	0.261169
	0.561039	0.62523	0.238876	0.711818	0.641346	0.455749	0.481359	0.279104	0.424949	0.452846	0.142191	0.121908	0.149096	0.768987	0.136596
	0.616879	0.642811	0.269346	NaN	NaN	0.471543	0.532313	0.631505	0.433743	0.497045	0.0685511	0.104659	0.119043	0.79803	0.114085
	0.712405	0.639663	0.648636	0.560559	0.609257	0.482143	0.375511	0.561331	0.422193	0.513093	0.147923	0.128887	0.197561	0.211482	0.105195
	0.541585	0.505171	0.654272	0.585505	0.622354	0.500047	0.469491	0.594093	0.382495	0.474228	0.135278	0.241509	0.20899	0.0948652	0.154286
	0.684207	0.155927	0.170494	0.684583	0.671251	0.476139	NaN	0.546513	0.380379	0.492803	0.160115	0.203571	0.0929966	0.0779839	0.0615381
	0.617016	0.62936	0.75563	0.524425	0.628265	0.446341	0.40954	0.460343	0.432261	0.564899	0.0669594	0.200706	NaN	0.106107	0.123768
	0.668366	0.733085	0.715807	0.17091	0.806378	0.606814	0.438564	NaN	0.541203	0.475632	0.105622	0.0925714	0.224183	0.0860775	0.0928104
	0.48327	0.534935	0.702551	0.583376	0.608505	0.426316	0.462475	0.504619	0.425602	0.485468	0.0584589	0.226668	0.0637511	NaN	0.141691
	0.568301	0.610483	0.695823	0.579416	0.14009	0.608202	0.485065	0.507118	NaN	0.495553	0.145462	0.05862	0.155666	0.0962723	0.21597
	0.497407	0.653904	0.903136	0.133745	NaN	0.546157	0.53582	0.606035	0.657811	0.53764	0.0969584	0.190517	0.308571	0.0792214	0.151619
	0.55577	0.237204	NaN	0.104498	0.663747	0.407024	0.200284	0.608955	0.467284	0.417539	0.0970389	0.0716147	0.0771027	0.495396	0.182786
	0.632682	0.68629	0.636899	0.596147	0.717592	0.413925	0.469063	0.575893	0.301251	0.470008	0.0960534	0.142206	0.164042	0.110404	0.196671
	0.65064	NaN	0.459786	0.633309	0.712689	0.553704	0.472033	0.130434	0.519488	NaN	0.221715	0.0706335	0.154286	0.274883	0.233404
	0.672786	0.511379	0.642275	0.176394	0.576844	0.470481	0.523697	0.432687	0.438245	0.463232	0.117014	0.206816	NaN	NaN	0.128969
	NaN	0.194755	0.098048	0.593832	0.77077	0.487665	0.37272	0.488202	0.417119	0.513319	0.117793	0.225103	NaN	0.0309268	0.176286
	0.0732503	0.598616	0.319355	0.0996884	NaN	0.121648	0.716793	0.460507	0.358225	0.341639	0.0903303	0.197683	NaN	0.151238	0.114831
	0.715034	0.227987	0.630629	0.12717	0.690754	0.496446	0.510681	0.466865	0.452444	0.49697	0.0861702	0.162703	0.13971	0.211511	0.226299
	0.638297	0.116675	NaN	0.129543	0.653516	0.389353	NaN	0.578571	0.423981	0.305744	0.125346	0.145822	NaN	0.106125	0.258511
	0.436791	NaN	0.182481	0.501347	0.854461	0.39281	NaN	0.505248	0.417663	0.478011	0.132722	0.136376	0.189541	0.18865	0.136511
	0.628103	0.523745	0.661224	0.161591	0.583361	0.433929	0.43491	0.472896	0.0955774	0.474092	0.119118	0.214631	0.0750747	0.12657	0.171136
	0.641644	0.171754	0.686766	0.663736	0.156154	0.531494	0.451224	0.490351	0.57896	0.502356	0.116256	0.149297	0.203407	0.16875	0.230167
	0.565271	0.353086	0.21135	0.594591	0.573491	0.506678	0.409138	0.614522	0.356433	0.518969	0.0845708	0.141037	0.0859484	0.134819	0.19705
	0.827693	0.757524	0.521673	0.56556	0.706886	0.533766	0.23831	0.512881	0.4536	0.379874	0.109958	NaN	NaN	0.147838	0.158361
	0.563544	0.543577	0.723294	0.560824	0.731551	0.401786	0.505056	0.655224	0.412832	0.463081	0.129157	0.08094	0.153379	0.117533	0.166407
	0.542857	NaN	0.841317	0.544404	0.608345	0.227582	0.479102	0.557767	0.430113	0.573906	0.198008	0.204111	0.12501	0.182307	0.0272911
	0.572572	0.502297	0.654656	0.277422	0.546221	0.684742	0.530182	0.514286	0.495918	0.335571	0.113987	0.120896	0.207924	0.0808692	0.205545
	NaN	0.80072	0.694923	0.165408	0.620029	0.565902	0.423447	0.658139	0.325044	0.463813	0.0976918	0.148552	0.177633	0.179786	0.225864
	0.497704	0.699729	0.239803	0.584536	0.07973	0.525473	0.504743	0.538369	0.498696	0.515156	0.151415	0.158736	0.0853335	0.180547	0.239409
	0.758128	NaN	NaN	0.655847	0.403338	0.457852	0.474366	0.493714	NaN	NaN	0.0964785	0.242504	0.0506778	NaN	0.182053
	0.627475	NaN	0.757918	0.192857	NaN	0.36128	0.515777	0.559718	0.390276	0.457501	0.0886937	0.21271	0.10632	NaN	0.197703
	0.609566	0.706388	NaN	0.633279	0.102926	0.477234	0.344918	0.428194	0.391331	0.383472	0.0931233	0.194805	0.198884	0.129531	0.150418
	0.651911	NaN	0.757817	0.568434	0.733373	0.565116	0.50177	NaN	NaN	0.499724	0.148848	0.208734	NaN	0.16445	0.114569
	0.600974	0.633297	NaN	0.74782	0.748026	0.526913	0.492508	0.506799	0.42525	0.576329	0.111229	0.246381	NaN	0.231278	0.163384
	0.571384	0.630409	0.653646	0.810111	0.150932	0.42464	0.449408	0.403882	0.462006	0.393615	0.108052	0.074846	NaN	0.119447	0.13184
	0.660979	0.197116	0.574228	NaN	0.687376	0.353548	0.42216	0.538638	NaN	0.497256	0.0980911	0.215468	0.157084	0.446245	0.137044
	0.533404	0.721795	0.649902	NaN	0.391597	0.346194	0.618473	0.544627	0.521304	0.558868	0.1302	0.159755	0.137183	NaN	0.141145
	0.577393	0.108618	0.557836	NaN	0.682803	0.472952	0.429195	0.458281	0.412991	0.4067	0.132245	0.0786242	0.0721775	0.134074	0.125974
	0.791938	NaN	0.107024	0.619296	0.672561	0.356263	0.926239	0.434805	0.483137	NaN	0.140587	0.14051	0.17234	0.147035	0.171843
	0.664757	0.715021	0.296155	0.491913	0.660246	0.446888	0.340257	0.660493	0.419401	0.433077	0.0962027	0.167876	0.253428	0.168011	0.174975
	0.58984	0.633256	0.637978	NaN	0.683937	0.437904	0.475933	0.522285	0.438237	NaN	0.167401	0.171337	0.1426	0.139277	0.130567
	0.555509	0.150457	0.586478	0.395509	0.611204	0.356959	NaN	0.708203	0.594597	0.486638	0.148411	0.12681	0.684507	0.107724	0.188124
	0.678965	0.383391	0.693323	0.620847	0.227118	0.446218	0.464047	0.690505	0.329191	0.470156	0.097657	0.22558	0.100938	NaN	0.210122
	0.703264	0.69316	0.708544	0.786346	0.126672	0.306059	0.391935	0.543577	0.399535	0.497343	0.134736	0.222152	0.150795	0.102037	0.161194
	0.695021	0.613519	0.772484	NaN	NaN	0.359717	0.355095	0.548256	0.328757	0.368148	0.111097	0.174259	0.0788608	0.150181	0.0873315
	0.3782	NaN	0.125639	0.72	0.560385	0.507017	0.362783	0.581399	0.57233	0.395182	0.126377	0.275071	0.7334	0.0615117	0.122471
	0.610498	0.433929	0.656777	0.705809	0.623197	0.414682	0.475949	0.45009	0.513073	0.487087	0.126955	0.209271	0.246553	0.180215	0.169338
	0.348458	0.521677	0.592718	0.614079	0.660165	0.450397	0.460496	0.427888	0.405551	0.58036	0.12611	0.21457	0.136682	0.15553	0.261654
	0.657022	0.670697	0.57385	0.853177	NaN	0.479654	0.578077	0.607956	0.342373	0.623193	0.0952339	0.144371	NaN	0.128377	0.136291
	0.77783	0.663995	0.650683	0.713717	0.688992	0.433465	0.492608	0.486615	0.56187	0.547696	0.136892	NaN	0.362249	0.160654	0.0877954
	0.660845	0.650444	0.474678	0.488047	NaN	0.421506	0.537448	0.582099	0.493394	0.400116	0.167599	0.280271	0.112399	0.113902	0.188472
	0.693101	0.643031	0.161046	0.526354	0.58196	0.466207	0.397669	0.486634	0.670049	NaN	0.0907682	0.117391	0.183151	0.381765	0.0904018
	0.689464	0.6387	0.532188	0.622929	0.74201	0.346589	0.526849	0.383867	0.425312	0.560831	0.108185	0.152946	0.247231	NaN	0.215171
	0.658904	0.612189	0.75	0.604172	0.731302	0.448408	0.402228	0.526144	0.30974	0.473771	0.116144	0.19378	0.141691	NaN	0.176716
	0.258915	0.460217	NaN	0.575812	0.639884	0.604768	0.366773	0.542606	0.442504	0.533118	0.179276	0.116063	NaN	NaN	0.148473
	0.675663	0.739745	NaN	0.430401	NaN	0.433425	0.498606	0.609604	0.361705	0.612446	0.122034	0.442437	0.126766	0.160248	0.118874
	0.658525	0.48603	NaN	0.543582	0.595566	0.712428	0.437212	0.579843	0.51336	0.856438	0.170377	0.156436	NaN	NaN	0.131841
	0.112859	0.652265	0.426696	0.106885	0.649804	0.419958	0.40167	0.420265	0.579448	0.397931	0.0740622	0.132329	NaN	0.167491	0.107522
	0.495018	0.174893	0.602863	0.622916	0.772441	0.481513	0.301897	0.448778	0.182043	0.528261	0.110885	0.153414	0.0971075	0.138179	0.205355
	0.599438	0.690093	0.270983	0.58396	NaN	0.482284	0.438715	0.697873	0.523245	0.497137	0.085535	0.148146	0.178594	0.117979	0.106468
	0.27532	0.108926	0.57149	0.639725	0.636148	0.628284	0.459375	0.432667	0.519023	0.491537	0.168596	0.14703	0.0918762	0.0835103	0.194169
	0.583369	NaN	0.713825	0.659765	0.179578	0.47654	0.406966	0.543558	0.436268	0.281434	0.13163	0.218805	0.291747	0.0822857	NaN
	0.668272	NaN	0.674719	0.522203	0.673457	0.492351	0.529463	0.521529	0.416435	0.521117	0.0795536	0.239409	0.123752	NaN	0.175934
	0.654423	0.66222	0.591855	0.192731	0.701859	0.375042	0.496673	0.32521	0.414036	0.510791	0.121167	0.267349	0.04915	0.0743566	0.176022
	0.16471	0.682846	0.607675	0.47233	0.55569	0.445694	0.566667	0.565491	0.0767058	0.478256	0.0992058	0.21039	0.150291	0.089952	0.0927776
	0.660957	0.631494	0.654037	NaN	0.724462	0.329187	0.434506	0.488682	0.222829	0.549774	0.0540138	0.214478	0.363335	0.184048	0.153911
	0.554664	0.489501	0.607715	0.469501	0.555116	0.354257	0.481876	0.527687	0.453032	0.401688	0.023881	0.236305	0.194265	NaN	0.259086
	0.65472	0.495215	0.612442	0.662354	0.6862	0.515331	0.483065	0.428194	0.469547	0.515898	0.129709	0.208639	0.158272	0.216064	0.233528
	0.642084	0.604838	0.659759	0.644465	0.705147	0.584961	0.377494	0.637319	0.499857	0.558263	0.103112	0.100305	0.176988	0.138077	0.156779
	0.816744	0.613978	0.381675	0.716725	0.130024	0.4138	0.457648	0.630569	0.525162	0.37833	0.0778347	0.0984499	NaN	0.0791607	0.100163
	0.631872	0.640932	0.195638	0.684773	0.646872	0.483153	0.482676	0.586563	0.535186	0.400093	0.136472	0.147591	0.484385	NaN	0.185996
	0.125379	NaN	0.106943	0.649571	0.697948	0.453147	0.196941	0.438077	0.521434	0.588702	0.130603	NaN	0.110714	0.199794	0.222588
	0.532926	0.638205	NaN	0.60591	0.206166	0.450761	0.43408	0.472467	0.500246	0.5698	0.158332	0.282711	0.121379	0.0958776	0.155072
	0.543543	0.637599	0.601856	0.583624	0.557768	0.444124	0.574097	0.11826	0.362243	0.474048	0.141895	0.130701	0.0653914	0.123464	0.179372
	0.642003	NaN	NaN	0.624057	0.1145	0.426931	0.613272	0.191491	0.384494	0.462857	0.105441	0.162769	0.131832	0.253855	0.174204
	0.576999	NaN	0.690492	0.504568	0.659956	0.447041	0.364835	0.488163	0.408938	NaN	0.0893984	0.136477	0.183409	0.0633502	0.162139
	0.573666	0.581221	0.242405	0.288312	0.554309	0.475859	0.458738	0.557573	0.498261	0.672825	0.301957	0.107477	0.114232	0.0642857	0.131798
	0.551192	0.604896	0.463412	0.659348	0.674172	0.501329	0.515765	0.477598	0.418479	0.601953	0.132344	0.144428	NaN	0.0685714	0.101388
	0.376553	0.645888	0.161666	0.548365	0.638823	0.497751	0.379344	0.427298	0.46511	0.51442	0.0966299	0.211808	0.183214	0.0674337	0.184779
	0.631825	0.625972	NaN	0.533834	0.77921	0.511477	0.456988	0.427486	0.512972	0.546237	0.129655	0.225417	0.275806	0.534906	0.231429
	0.575366	NaN	0.658434	0.561506	0.56929	0.734983	0.490187	0.433125	0.312927	0.448816	0.1215	0.226936	0.149758	0.503331	0.141289
	0.642545	0.770669	0.44198	0.296784	0.678325	0.551299	0.468217	0.650304	0.524214	0.468609	0.12	0.263721	0.115714	NaN	0.192176
	0.674595	0.620534	0.761766	0.587561	0.728272	0.393277	0.473848	0.535557	0.506049	0.313089	0.0892099	0.147464	NaN	NaN	0.125296
	0.991837	0.556906	0.61045	0.572288	0.694999	0.345661	0.366173	0.537548	0.512658	0.405546	0.0715997	0.245455	0.120353	0.133732	0.166211
	NaN	0.750691	0.705775	NaN	0.709117	0.528806	0.387883	NaN	0.444127	0.483224	0.164783	0.0944606	NaN	0.151812	0.151756
	0.456701	0.581037	0.735172	0.466901	0.75509	0.443161	0.535222	0.117107	0.512395	0.361607	0.133595	0.0942299	NaN	0.083237	0.150278
	0.439857	0.507057	0.664159	0.664828	0.344918	0.344411	0.398927	0.520214	0.547951	0.179228	0.0876233	NaN	0.129648	0.0532772	0.0831097
	0.619988	0.66851	0.66913	NaN	0.502857	0.605714	0.468957	0.570846	0.38397	0.496635	0.197679	0.173597	0.0892577	0.136932	0.146173
	0.621082	0.546024	0.1617	0.646384	0.698512	0.453956	0.331657	0.414943	0.457427	0.553602	0.121197	0.117278	NaN	0.128153	0.210241
	0.46704	0.76518	0.61797	0.517833	0.666306	0.446429	0.418192	0.586369	0.537099	0.410382	0.0896018	0.218044	0.101641	NaN	0.194755
	0.570943	0.356044	0.867857	0.215652	0.570079	0.404053	NaN	0.557103	0.471481	0.500831	0.0744828	0.297794	0.206479	0.112673	0.180882
	0.574814	0.70197	0.594629	0.632796	0.625591	0.513554	0.446146	0.580283	0.363832	0.492704	0.0880435	0.147012	0.343444	NaN	0.137603
	0.665444	0.387788	0.623303	0.683648	0.554346	0.380864	0.457113	0.541536	0.464106	0.457783	0.281157	0.386826	0.104621	0.108222	0.146379
	0.672066	NaN	0.670786	0.101955	0.610006	0.343606	0.457015	0.489442	0.473501	0.38154	0.102256	0.197909	0.0922689	0.072374	0.17054
	0.097719	0.83785	0.403075	NaN	0.641853	0.574348	0.538629	0.517396	0.440744	0.465135	0.0881994	0.550401	0.253743	NaN	0.165106
	0.597665	0.661786	0.684516	NaN	0.526364	0.452912	0.393508	0.54111	0.417661	0.582107	0.113878	0.204543	0.0938703	0.125129	0.185941
	0.589239	0.0565549	0.670693	0.387624	NaN	0.315361	0.493001	NaN	0.413897	0.441721	0.201771	0.387502	0.133838	0.124543	0.162341
	0.589456	0.517021	0.336494	0.715476	0.686135	0.530145	0.396697	0.524373	0.560183	0.46061	0.103227	0.218012	0.201459	0.112237	0.187645
	0.733613	0.362597	0.663499	0.657527	0.731157	0.545529	0.446773	0.629398	0.549886	0.511296	0.0620637	0.18457	0.17253	0.16389	0.159872
	0.518922	0.604155	0.504116	0.75959	0.389319	0.423345	0.35162	0.550688	0.496914	0.479683	0.118167	0.192606	NaN	NaN	0.18506
	0.445159	0.550029	0.673179	0.634832	0.191399	0.493266	0.465762	0.199203	0.439001	0.54666	0.107235	0.213922	NaN	0.110604	0.161826
	0.703172	0.611254	0.66863	0.514533	0.595588	0.530105	0.401	0.458544	NaN	0.413671	0.0887833	0.110673	0.243769	0.191482	0.0994952
	0.665403	0.778056	0.427563	NaN	0.124253	0.457265	0.538795	0.550476	0.511629	0.410398	0.134283	0.0669191	0.154734	0.118376	0.175826
	0.674139	NaN	0.696264	0.446527	0.535486	0.558071	NaN	0.532824	0.444371	0.393945	0.0999229	NaN	NaN	0.0949893	0.169829
	0.650769	0.725079	0.699656	0.789088	0.204698	0.592547	0.490971	0.519207	NaN	0.396932	0.0826531	0.0716645	0.213015	0.168016	0.190036
	0.496588	0.633368	0.570397	0.458372	NaN	0.438264	0.503899	0.608122	0.48875	0.469316	0.195931	0.0862568	0.835714	0.569936	0.136359
	0.829824	0.566689	0.167678	0.566033	0.618937	0.509394	0.477567	0.630031	0.443822	0.425379	0.209684	0.127018	NaN	0.158008	0.21494
	NaN	0.666453	NaN	0.683032	0.763265	0.485325	0.411152	0.519434	0.466818	0.480967	0.0922551	0.215536	NaN	0.129227	0.148794
	NaN	0.871429	0.636404	0.199918	0.426244	0.193682	0.424719	0.44035	0.502048	0.440941	0.110509	0.136462	0.217425	0.126159	0.128753
	0.422375	0.572853	0.746401	0.622463	0.7773	0.588474	0.635907	0.496607	0.483349	0.529231	0.0860411	0.210354	NaN	0.165211	0.163715
	0.453372	0.802896	0.081188	0.694939	0.717496	0.509049	0.580616	0.57473	0.467076	0.481692	NaN	0.148915	0.53166	0.135551	0.127906
	0.706574	0.371603	0.41711	0.715075	0.577036	0.648214	0.403257	0.428276	0.38403	0.413694	0.138008	0.11013	0.0592927	0.146687	0.106626
	0.511296	0.74905	0.580792	0.659538	0.526913	0.437869	0.631495	0.604389	0.485911	0.429722	0.067586	0.222955	NaN	0.124498	0.143404
	0.656354	0.845326	0.311538	0.696973	0.682653	0.485407	0.416697	0.585443	0.560166	NaN	0.0970166	0.132245	0.0366184	0.0371773	0.397086
	NaN	0.579093	0.617723	0.560788	0.661224	0.47137	0.480696	0.413784	0.485555	0.486949	0.0878843	0.283269	0.136622	0.302034	0.257842
	0.144643	0.612503	0.799307	0.554225	0.763062	0.472253	NaN	0.305722	0.542893	0.515455	0.101818	NaN	0.123846	0.161034	0.115993
	0.56929	0.683277	0.655683	0.577618	0.619898	0.432195	0.340069	0.563102	0.496646	0.428918	0.0798513	0.0931035	NaN	0.00688776	0.27047
	0.741017	0.473436	0.764482	0.589579	0.620168	0.558751	0.374895	0.554591	0.470499	0.415627	0.133206	0.167743	0.182414	0.95051	0.200966
	0.516582	0.747125	0.583517	0.819735	0.180601	0.469841	0.378392	0.59223	0.407954	0.41742	0.156179	0.10047	0.13252	NaN	0.135044
	0.774885	0.517535	0.541173	0.559998	0.132428	0.203815	0.0593239	0.519774	0.527449	0.547523	0.0853312	0.156764	0.150226	0.15599	0.214691
	0.67434	0.651871	0.825735	0.643701	0.75	0.338852	0.390832	0.157106	0.44044	0.508578	0.0765207	0.0257962	0.0656325	0.132115	0.182239
	0.567928	0.684481	0.630867	0.649783	0.170826	0.591586	NaN	0.553368	0.260924	0.420009	0.112255	0.228321	0.118459	0.123551	0.175151
	0.630367	0.607866	0.683133	0.542158	0.652682	0.210797	0.5016	0.497495	0.537575	0.562627	0.11094	0.266274	0.147238	0.702551	0.149831
	0.590945	0.608718	0.666889	NaN	0.254847	0.417857	0.402364	0.491612	0.415361	0.540185	0.079803	0.151648	NaN	NaN	0.126761
	0.68159	0.378417	0.696386	0.566059	0.463884	0.416174	0.351936	0.552729	0.429347	0.511837	0.112537	0.135964	0.107719	0.311377	0.175719
	0.546483	0.74165	0.805027	NaN	0.730479	0.493361	0.403097	0.533404	0.437197	0.355594	0.115533	0.142226	0.130599	0.172728	0.146076
	0.734297	NaN	0.140414	NaN	0.573781	0.468239	0.501084	0.396941	0.375569	0.60559	0.124965	0.202613	0.197504	0.0747305	0.0705481
	0.147756	0.649157	0.198158	0.667431	0.625785	0.444357	0.489005	0.555585	0.528931	0.365562	0.0722628	0.0779563	0.124649	0.113817	0.103935
	0.892437	0.380071	0.660597	0.674054	0.650735	0.362289	0.375181	0.55486	0.517644	0.455775	0.123231	0.230427	0.0956228	0.147306	0.125222
	0.586423	0.643615	0.617609	0.16793	0.583458	0.495479	0.511409	0.486808	0.575093	0.426915	0.105354	0.22797	0.160042	0.137235	0.202463
	0.718026	0.14132	0.710474	0.581026	0.465633	0.575424	0.508114	0.644575	0.489047	0.481456	0.0819155	0.153096	0.101887	0.0790523	0.209483
	0.591844	NaN	0.730991	0.716101	0.719374	0.433574	0.491192	0.469887	0.425829	0.434814	0.11464	0.142477	0.144643	0.100461	0.164044
	0.494118	0.546166	0.533579	0.504313	0.696467	0.440479	0.440247	0.448956	0.434663	0.525974	0.144303	0.133636	0.115972	0.583353	0.106963
	0.152988	0.343027	0.225165	0.693439	0.621495	0.438645	0.566084	0.479003	0.467044	0.50741	0.0498078	0.284543	0.125611	0.142313	0.207249
	0.608414	NaN	0.702888	0.21887	0.642053	0.439383	0.518023	0.47109	0.521849	0.274564	0.107494	0.226514	NaN	0.220829	0.2621
	0.585	0.633154	NaN	0.433555	0.698998	0.0301404	0.480548	0.539198	0.577378	0.374798	0.0942517	0.349473	0.155272	0.250998	0.175583
	0.0984681	0.557792	0.592506	0.675442	0.18425	0.419793	0.50765	0.520193	NaN	0.453631	0.106132	0.196102	0.135217	0.127669	0.209201
	0.50736	0.480323	0.55776	0.652085	0.419522	0.464739	0.501673	0.620248	0.465373	0.525308	0.125927	0.197106	0.123713	0.332079	0.161235
	0.6737	0.178068	0.718453	0.695586	0.669164	0.362538	0.426698	0.613773	0.475128	0.304802	0.0793923	0.151967	NaN	0.0807803	0.0597744
	0.621657	0.526463	0.586681	0.682721	0.501031	0.398716	0.415024	0.536628	0.416421	0.60487	0.0713185	0.120844	0.250765	0.153083	0.229939
	0.54	0.736793	NaN	0.561782	NaN	0.490301	0.0686484	0.54221	0.131707	0.495649	0.133657	0.148603	NaN	0.910539	0.149116
	0.464923	0.668487	0.549723	0.653253	0.373401	0.443671	0.395442	0.584591	0.45958	0.517185	0.167702	0.133905	0.156669	NaN	NaN
	0.48868	0.625296	0.629043	0.87205	0.486673	0.467862	0.351158	0.529288	0.368379	0.439668	0.0508634	0.156331	NaN	0.465328	0.196448
	0.240482	NaN	0.0662665	0.516487	0.704052	0.494526	0.323883	0.416452	0.398306	0.60103	0.11881	0.273506	NaN	0.190824	0.204712
	0.620812	0.862989	NaN	0.35167	NaN	0.495497	0.59043	0.479932	0.368336	0.512449	0.100225	0.109091	0.116332	0.149123	0.223696
	0.360723	0.606194	0.656901	0.622301	0.622229	0.492306	0.440927	0.61519	0.273588	0.541046	0.119948	0.203554	0.131902	0.10379	0.191755
	0.599599	0.459974	0.614102	0.156464	0.433601	0.121523	0.470503	0.583904	0.380995	0.555802	0.0892071	0.257143	NaN	0.181513	0.317025
	0.691558	0.37529	0.668799	0.531912	0.666463	0.435677	0.433091	0.495023	0.0788784	0.552579	0.0693974	0.17302	NaN	0.104571	0.120855
	0.542936	0.525974	0.838338	0.192857	0.611705	0.521486	0.515334	0.686094	0.509498	0.483524	0.1402	0.182119	0.132666	0.115564	0.167397
	0.583784	0.837363	0.718472	0.608577	0.273155	0.35101	0.579197	0.481892	0.437186	0.48956	0.113357	0.259241	0.369323	0.112642	0.176087
	0.133884	0.604022	0.401458	0.16028	0.0818398	0.429796	0.495802	0.564592	0.566642	0.515474	0.156069	0.164358	0.179557	NaN	0.139286
	0.679701	0.269859	0.237305	0.818659	0.710994	0.358509	0.482403	0.629408	0.39635	0.430487	0.0920822	0.0933101	NaN	0.0779124	0.0525974
	0.634357	0.695207	0.720626	0.54698	0.663606	0.692143	0.46121	0.467564	0.431318	0.632644	0.184821	0.0809275	0.212808	0.145499	0.126035
	0.734828	0.501459	0.860046	0.618315	0.789642	0.463034	0.543765	0.626146	0.584252	0.606893	0.18	0.122794	0.706053	0.0994219	0.188707
	0.627642	0.566242	NaN	0.758322	0.671574	0.446595	0.348132	0.492917	0.453545	0.425697	0.166018	0.217158	0.125531	0.121257	0.159399
	0.632074	0.581288	0.794033	NaN	0.68005	0.212894	0.507052	0.571397	0.414295	0.332669	0.163376	0.216466	0.771429	0.0811207	0.244168
	NaN	0.471885	0.142053	NaN	NaN	0.326251	0.517004	0.426393	0.499632	0.46783	0.172634	0.179849	0.157792	0.178095	0.361236
	0.115641	0.140361	0.17984	0.590915	0.681221	0.249743	0.520504	0.467241	0.431524	0.559124	0.139757	0.230832	0.0765674	0.168189	0.134827
	0.577829	0.618975	0.653806	0.619828	0.224622	0.482743	0.540584	0.568406	0.592594	0.318684	0.127995	0.169615	NaN	0.191826	0.203183
	0.549474	0.551423	NaN	0.716327	0.595145	0.443228	0.531261	0.620002	0.397748	0.553366	0.163912	0.221148	0.23332	NaN	0.0553898
	0.695598	0.111162	0.751774	NaN	0.640608	0.536593	0.454048	0.566288	0.515461	0.557486	0.125625	0.152172	0.238442	0.121723	0.173195
	0.622543	0.660872	0.350188	0.627083	0.473304	0.429293	0.428552	0.582655	0.472403	0.582206	0.144326	0.094186	0.220865	0.270576	0.311583
	0.645541	0.360403	0.190679	0.556802	0.517553	0.558706	0.40738	0.529505	0.372481	0.456488	0.0928621	0.0627762	0.143018	0.142105	0.141914
	NaN	0.615639	0.596304	0.743519	0.638212	0.434331	0.567429	0.612415	0.336587	0.433811	0.0986538	0.139026	0.106711	0.171942	0.215739
	0.762798	0.701065	0.505924	NaN	0.463712	0.375739	0.449591	0.72304	0.395954	0.390871	0.167933	0.121313	0.0667686	0.133602	0.101287
	0.647449	0.776374	NaN	0.855121	NaN	0.496768	0.178598	0.525515	0.437125	0.365414	0.0818492	0.148091	0.165859	0.306466	0.105746
	0.598417	0.79532	NaN	0.698684	NaN	0.422628	0.441531	0.440772	0.425522	0.470349	0.110839	0.205714	0.404303	NaN	NaN
	0.743878	0.511407	0.180992	0.582692	0.736364	0.404507	0.57939	0.506725	0.420618	0.483486	0.161751	0.312669	0.673247	0.193005	0.206475
	0.752236	0.668537	NaN	0.689424	0.759198	0.522806	0.351778	0.43486	0.356121	0.420237	0.122064	0.117802	0.241751	0.162159	0.240559
	0.606586	0.74607	0.660987	0.548134	0.598522	0.509423	NaN	0.541078	0.49459	0.572205	0.060966	0.13293	0.128097	0.119984	0.156438
	0.583777	0.547796	0.692123	0.151504	0.728075	0.512519	0.42138	NaN	NaN	0.528494	0.0949219	0.339065	NaN	0.300829	0.209615
	0.741679	0.571402	0.11233	0.483122	0.554243	0.523002	0.399321	0.367967	NaN	0.483597	0.122253	0.147387	NaN	0.0610399	0.111207
	0.496466	0.6493	0.126675	0.646824	0.712456	0.5258	NaN	0.635068	0.516469	0.496866	0.0788285	0.0805606	NaN	0.0958958	0.0814116
	0.743697	0.706181	NaN	0.698563	0.565892	0.490459	0.462587	0.0901032	0.5153	0.521343	0.104947	0.0602723	NaN	0.123582	0.154404
	0.0929983	0.572786	0.112041	0.58471	0.545773	0.3888	0.472538	0.441003	0.388661	0.44958	0.151513	0.0948478	NaN	NaN	0.177356
	0.605275	0.0977867	0.76578	0.119578	0.602234	0.389511	0.490438	0.516638	0.429748	0.493478	0.100692	0.21039	0.101418	0.203115	0.203791
	0.733678	0.272842	0.881158	0.523174	0.665681	0.609308	0.510574	0.618913	0.477864	0.450909	0.126688	0.175987	NaN	0.138317	0.169073
	0.657143	NaN	0.586157	0.557434	0.480593	0.451819	0.456836	0.447259	0.379838	0.260095	0.0940669	0.0951497	0.116381	NaN	0.142284
	0.547557	0.714971	0.607543	0.53812	0.688797	0.476225	0.492503	0.4897	0.408403	0.664336	0.124671	NaN	NaN	0.200275	0.165079
	0.595622	0.682138	0.612263	0.180308	0.600216	0.328465	0.499886	0.62999	0.440442	0.683369	0.158208	0.147333	NaN	0.155543	0.123398
	0.387766	NaN	0.327192	0.629612	0.756593	0.524689	0.441641	0.480932	NaN	0.526075	0.131987	0.481439	0.106662	0.110777	0.153134
	0.578571	NaN	0.699002	0.186132	0.714929	0.430591	0.400037	0.598892	NaN	0.491867	0.0859101	0.219458	0.174058	NaN	0.156195
	0.266245	0.600703	0.618176	NaN	0.526634	0.500274	0.369358	0.505555	0.593901	0.474754	0.154431	0.182587	0.30792	0.0819436	0.196615
	0.126824	0.681291	0.645463	0.453016	0.129954	0.502456	0.511145	0.538853	0.572344	0.433651	0.137149	0.166146	0.207396	0.118017	0.154777
	0.702198	0.693402	0.135196	0.615337	0.610836	0.4467	NaN	0.564904	0.432233	0.471551	0.17405	0.081249	0.202472	NaN	0.173301
	0.731377	0.706707	NaN	NaN	0.725752	0.428432	0.598221	0.512566	0.479484	0.489102	0.159136	0.129773	0.568052	0.281225	0.185475
	0.593498	0.376002	NaN	0.616469	0.736835	0.519439	0.53784	0.579014	0.450643	0.523654	0.137572	0.0895211	NaN	0.138935	0.188732
	0.544377	0.65196	0.418244	0.588892	0.60028	0.48068	0.388866	0.506036	0.417239	0.530787	0.0908636	0.124049	0.16503	0.282398	0.101843
	0.548668	NaN	0.457577	0.733699	NaN	0.504193	0.490498	0.636855	0.444112	0.461515	0.0929474	0.076817	0.0985676	0.160958	0.251213
	0.447137	0.177395	0.127494	0.592071	0.710745	0.41048	0.482392	0.529512	0.458062	0.448509	0.121388	0.202986	0.64482	0.0984281	0.124806
	0.68392	0.386176	0.765367	0.675567	NaN	0.30521	0.402605	0.607909	0.52035	0.442093	0.177083	0.0777409	NaN	0.127451	0.0937123
	0.637474	0.704967	0.648739	0.614773	0.0908564	0.467203	0.408018	0.519534	0.479819	0.460048	0.125654	0.130645	0.0780208	0.206705	0.275654
	0.791183	0.568765	0.463674	0.629401	0.153783	0.487306	0.314441	0.423295	0.436385	0.517579	0.0215738	0.0897272	0.174444	0.136875	0.103979
	0.657744	0.19432	0.29109	0.583381	0.733845	0.447299	0.381371	0.473207	0.555675	0.299385	0.0888391	0.169159	0.109635	0.112828	0.164782
	0.602348	0.678237	0.144207	NaN	0.72912	0.43106	0.518525	0.453547	0.561757	0.45	0.119191	0.230389	0.150745	NaN	0.159045
	0.572804	0.275985	0.630887	0.607922	0.749855	0.410924	0.45925	0.429391	0.432266	0.44001	0.0927127	0.0821896	NaN	0.454919	0.216271
	0.678888	0.325912	0.47889	0.132465	0.173014	0.499381	0.554442	0.427062	0.457874	0.412148	0.0690981	0.280709	NaN	0.147701	0.247134
	0.689265	0.752572	0.366368	0.886521	0.143192	0.516041	0.593237	0.438321	0.499959	0.606866	0.116491	0.115166	0.234306	0.240917	0.221684
	0.619372	NaN	0.7977	0.569495	0.62665	0.206094	0.487748	0.637161	0.419533	0.536956	0.0896345	0.217906	0.3394	0.182887	0.103371
	0.631319	0.619695	0.700996	0.124938	0.939863	0.454592	0.417065	0.531083	0.342599	0.509838	0.13058	0.186549	0.0838509	0.118476	0.190859
	0.563974	0.480369	0.635664	0.71464	0.804164	0.535135	0.46926	0.598595	0.426888	0.475381	0.108619	NaN	NaN	0.129043	0.0929017
	0.64752	0.656757	0.585599	0.661807	0.525552	0.203902	0.431461	NaN	0.539376	0.473526	0.147054	0.120791	0.10378	0.162687	0.140643
	0.62561	0.25187	0.768103	0.613331	0.64079	0.418658	0.553078	0.563765	0.372527	0.523772	0.121479	0.362607	0.151908	0.0862813	0.168823
	0.551378	0.508205	0.605565	0.593526	NaN	0.498489	0.45127	0.647646	0.50503	0.491316	0.101038	0.0986933	0.241107	0.164579	0.173379
	0.552202	0.689297	0.811653	0.152539	0.638245	0.53083	NaN	0.465467	0.308092	0.340385	0.141691	0.0767432	0.106275	0.206329	0.240346
	0.71355	0.701963	0.177581	0.532623	0.787781	0.514628	0.481784	0.491992	0.45665	0.441607	0.106315	0.230888	0.0540083	NaN	0.121024
	0.656229	0.615831	0.387215	0.482347	0.680315	0.354375	0.507097	0.57077	0.484524	0.50107	0.116429	0.101348	NaN	NaN	0.14611
	0.598826	0.548816	0.670274	0.0554219	0.597363	0.412491	0.451406	0.422106	0.431889	0.669925	0.0821558	0.289976	0.105807	NaN	0.218279
	0.738669	0.512514	0.57162	NaN	NaN	0.531148	0.486876	0.495273	0.5738	0.521951	0.11095	0.141561	0.188186	0.122086	0.179237
	0.502156	NaN	0.584139	0.685809	0.719374	0.451848	0.508646	0.557653	0.652286	0.366851	0.17234	0.134074	0.13629	0.144643	0.155376
	0.548636	0.617077	0.660041	0.683002	0.692106	0.583545	0.488677	0.639526	0.45922	0.68872	0.0855086	0.101388	0.167233	0.254074	0.146972
	0.587829	0.176727	0.579716	0.526648	NaN	0.497082	0.434529	0.494393	0.472189	0.358147	0.18139	0.153822	0.151716	0.0459792	0.0396987
	0.623708	NaN	0.678406	0.501317	0.570042	0.456802	0.427194	0.500461	0.497005	0.429198	0.131774	0.173684	NaN	0.130362	0.105822
	0.552894	0.774656	0.719359	NaN	0.567137	0.363673	0.456298	0.614977	0.539024	0.56277	0.0650745	0.0770176	0.212356	0.121912	0.137225
	0.525191	NaN	0.629456	NaN	0.725226	NaN	0.463554	0.430955	0.481231	0.518752	0.11115	0.157384	0.141059	0.408778	0.130914
	0.580024	NaN	0.512491	0.679127	0.183814	0.425159	0.457237	0.523288	0.496667	0.537737	0.143893	0.0829163	0.388915	0.21147	0.134179
	0.661845	0.684328	0.688195	0.596226	0.802997	0.474429	0.361853	0.3599	0.448299	0.355179	0.128701	0.0821198	NaN	0.145724	0.177105
	0.615014	0.600824	0.651927	NaN	0.533796	0.488026	0.498701	0.662409	0.482341	0.447596	0.0749333	0.133516	NaN	0.320186	0.137206
	0.677162	0.483101	0.796523	0.689439	0.624834	0.373892	0.420904	0.45942	0.513783	0.389061	0.120213	0.156999	NaN	0.134335	0.0539918
	0.54789	0.5709	0.730738	0.744198	0.554228	0.548659	0.428862	0.536567	0.509927	0.55007	0.118261	0.125394	0.159214	NaN	0.213978
	0.562244	NaN	0.607204	0.537754	0.798264	0.509479	0.372763	0.517248	0.477912	0.528644	0.0850297	0.162697	0.137634	0.148867	0.20709
	0.701896	0.627138	0.560314	NaN	0.407011	0.406509	0.531163	0.535458	0.350842	0.153366	0.106512	0.29808	0.120572	0.161296	0.210434
	0.624613	0.645074	0.704913	0.538065	0.578571	0.575937	0.569514	0.520222	0.51858	0.389459	0.111556	0.0883929	0.0718754	0.174269	0.16655
	0.568453	0.727384	0.657302	0.687812	0.337141	0.443161	0.642028	0.616956	0.441621	0.391824	0.132813	0.14858	0.180921	0.134006	0.188896
	0.694286	NaN	0.337095	0.222892	0.538968	0.497818	0.39947	0.585774	0.422297	0.524161	0.111398	0.138233	0.175815	NaN	0.227974
	0.719001	0.666912	0.595459	0.646936	0.502992	0.404117	0.324955	0.49611	0.459112	0.421953	0.0746893	0.180092	0.227544	0.12927	0.162
	0.464794	NaN	NaN	0.519814	NaN	0.46151	0.504885	0.432592	0.469241	0.462281	0.0958048	0.148658	0.161832	0.115038	0.136029
	0.537485	0.337049	0.732048	0.714665	0.615727	0.424514	0.478636	0.505778	0.442842	0.40586	0.1419	0.336197	0.131666	0.17216	0.158598
	0.690819	0.72998	0.340901	0.656099	0.643929	0.475101	0.509593	0.471684	0.393337	0.566428	0.110204	0.105836	0.088296	0.134161	0.227103
	0.548156	0.562627	NaN	0.315767	0.654078	0.582154	0.569388	0.499172	0.390888	0.53136	0.15923	0.28063	0.142722	0.214783	0.208739
	0.673999	0.624409	0.749501	0.429455	0.692172	0.484019	NaN	0.445266	0.587405	0.58194	0.0756303	NaN	0.134173	0.0672346	0.218728
	0.446294	NaN	0.663656	0.575351	0.680994	0.43683	0.420355	0.10111	0.473936	0.483041	0.0806662	0.100094	0.187701	0.175536	0.133358
	0.60434	0.661084	NaN	0.203322	0.625483	0.46193	0.540618	0.619389	0.346511	0.403757	0.132978	0.135955	0.22452	0.16795	0.12987
	0.613669	0.47671	0.553416	NaN	0.522614	0.422904	0.478068	0.499189	0.378076	0.575859	0.0940342	0.230104	0.0231098	0.149715	0.291191
	0.662913	0.425544	0.552998	NaN	0.455221	0.500077	0.382454	0.49686	NaN	0.645587	0.146939	0.1708	0.101799	0.120779	0.200332
	0.121197	0.7356	0.579925	0.661389	0.635614	0.444878	0.539788	0.529177	0.436253	0.373032	0.111076	0.140161	0.109328	0.103886	0.171012
	0.585187	0.57389	0.769794	0.815911	0.712423	0.42701	0.500121	0.478547	0.340284	0.481739	0.0917346	0.155182	0.0502573	0.099442	0.171348
	0.609253	0.674076	0.67691	0.559498	0.70108	0.504004	0.741758	0.299346	0.436459	0.479256	0.141691	NaN	0.134793	NaN	0.132787
	0.174047	0.555429	0.679461	NaN	0.647892	0.558353	0.392401	0.633946	0.557957	0.528418	0.11411	0.207029	0.0761797	0.158795	0.129417
	0.618224	0.124125	0.768261	NaN	0.796281	0.537589	0.402012	0.503477	0.495279	0.418541	0.0930825	0.229018	0.125916	NaN	0.270156
	0.636785	0.43022	0.662714	0.133454	0.456745	0.446443	0.364752	0.585388	0.513073	0.535023	0.0995182	0.153325	0.290683	NaN	0.207719
	0.586984	NaN	0.605275	0.595588	0.524973	0.442923	0.488359	0.550055	0.96679	0.343622	0.129519	0.114763	0.215915	0.142212	0.190186
	0.417212	0.688209	0.636429	0.640808	0.765494	0.431165	0.484601	0.68082	0.503975	0.437779	0.0975498	NaN	0.0857931	0.323731	0.164844
	0.662477	0.376071	NaN	0.630894	0.251293	0.45892	0.564134	0.406692	0.431653	0.441346	0.0855333	0.215907	NaN	NaN	0.227558
	0.531175	0.721286	0.77997	0.69047	0.675647	0.51917	0.472399	0.520009	0.467395	0.366048	0.112264	0.248146	0.158685	0.224653	0.125752
	0.493813	0.65587	0.590134	NaN	0.636083	0.496087	0.395865	0.442209	NaN	0.434461	0.110204	0.385714	0.253508	NaN	0.135754
	0.66153	0.567655	0.491543	0.0661507	0.153864	0.450715	0.373775	0.550321	0.604464	0.41541	0.115479	0.181779	0.194898	0.45	0.179557
	0.682105	0.561201	0.681736	0.640945	0.676948	0.463139	0.349869	0.624857	NaN	0.395928	0.14065	0.114687	NaN	0.156433	0.124106
	0.626786	0.424254	0.567645	0.581793	NaN	0.45113	0.48627	0.60418	0.388361	0.470419	0.164328	0.196973	0.199424	NaN	0.156577
	0.556465	0.505501	0.654145	0.712902	NaN	0.290007	0.464994	0.45327	0.371209	0.544071	0.140756	0.139906	0.186136	0.145485	0.205056
	0.588441	NaN	0.485101	NaN	0.132363	0.335544	0.430422	0.49648	0.450338	0.531148	0.0845217	0.0816938	0.122539	NaN	0.144113
	0.815691	0.712761	0.229143	0.700457	0.618694	0.3763	0.393549	0.388489	0.606122	0.478434	0.128232	0.10168	0.157242	0.157265	0.324812
	0.567121	0.58643	0.674663	0.642178	0.591951	0.413847	0.459989	0.50539	0.494291	0.501297	0.124456	0.0745957	0.100662	0.0982314	0.143396
	0.791562	0.257143	NaN	0.718585	0.115375	0.561186	0.567655	0.48492	0.542483	0.419732	0.125828	0.183661	0.161523	0.100397	0.167887
	0.671889	0.157601	0.737691	0.62041	0.699631	0.553937	0.491753	0.554591	0.421568	0.443625	0.175224	0.20315	0.15924	0.104729	0.209754
	0.731206	0.624652	0.619022	0.677123	0.626823	0.375197	0.370364	0.296731	0.409133	0.490464	0.114266	0.0816039	0.100835	NaN	0.157831
	0.598656	0.197096	0.606699	0.601312	0.568795	0.485114	0.52089	0.452523	0.418015	0.389423	0.113116	0.17499	0.0800766	0.144778	0.107162
	0.591334	0.382747	NaN	0.946235	0.75434	0.504396	0.545185	0.652004	NaN	0.427494	0.119383	0.195611	0.096634	0.1387	0.141969
	0.577592	0.67403	0.59314	0.590311	0.594023	0.60747	0.417642	0.282436	0.477281	0.422359	0.213655	0.197585	NaN	0.159991	0.223516
	0.621448	0.818125	0.889663	0.769055	0.500714	0.554841	0.4679	0.459164	0.449216	0.472591	0.16701	0.134505	0.427041	NaN	0.0735106
	0.733131	0.33566	0.637218	0.280925	0.752618	0.479711	0.128691	0.555557	0.513291	0.49982	0.151164	0.390654	0.150871	0.0965291	0.176556
	0.0981278	0.0955752	0.637714	0.732318	0.753258	0.489752	0.515598	0.528438	0.479062	0.339931	0.0993934	0.406719	0.176414	NaN	0.171159
	0.128948	NaN	0.591557	NaN	0.706501	0.501619	0.471219	0.470025	0.414241	0.417119	0.0782879	0.202461	0.17662	0.121534	0.138016
	0.189996	0.687192	0.633483	0.716877	0.52252	0.455983	0.516372	0.514181	0.541953	0.387436	0.0810176	0.286825	NaN	0.181041	0.195223
	0.657712	NaN	0.71766	0.178759	NaN	0.438153	0.298768	0.122124	0.544806	0.540402	0.0708455	0.223919	0.164895	0.168087	0.119178
	0.650055	0.111264	0.169099	0.518618	0.612872	0.387164	0.551523	0.486678	0.438791	0.322457	0.133967	0.226846	0.0689936	0.118174	0.158205
	0.701352	0.580732	0.549029	0.203042	0.819984	0.410415	0.406334	0.557683	0.387963	0.406968	0.107652	0.0721574	0.153136	0.125636	0.183661
	0.734292	0.477765	0.568406	NaN	NaN	0.394099	NaN	0.628204	NaN	0.512514	0.116603	0.262815	NaN	0.0925308	0.167702
	0.326374	NaN	0.667323	0.596343	0.53557	0.430836	0.425937	0.559602	NaN	0.494113	0.120081	0.152936	0.146188	0.0946422	0.0993668
	0.472303	NaN	0.166726	0.648144	0.518692	0.498845	0.604896	NaN	0.453248	0.649733	0.134897	0.183232	0.0829585	0.162532	0.135359
	0.62797	0.541781	NaN	0.557254	0.820964	0.524986	0.482603	0.515359	0.397337	0.527435	0.120956	0.227582	0.211067	0.0388683	0.161708
	0.714666	0.663908	0.519263	0.522205	0.700191	0.492265	0.514141	0.555116	NaN	0.38091	0.0442098	NaN	0.12573	0.138269	0.0607569
	0.730102	0.603383	0.743485	0.547941	0.778846	0.480005	0.460842	0.560763	0.39771	0.49894	0.0825548	0.168132	0.192724	0.178149	0.175175
	0.648602	0.147899	0.18028	0.703457	0.479197	0.316585	0.353445	0.468098	0.387632	0.559486	0.102214	0.180448	0.163985	0.114061	0.159984
	0.375824	0.68968	NaN	NaN	0.831014	0.709217	0.476628	0.559069	0.390023	0.485866	0.367878	0.205984	0.154212	NaN	0.15014
	0.696334	0.815599	0.592118	0.443628	0.830974	0.416918	0.545031	0.560646	0.459145	0.451413	0.145303	NaN	0.226076	0.15643	0.247881
	0.638901	0.718532	0.698426	0.579603	0.524176	0.402198	0.443993	0.588854	0.488784	0.468502	NaN	0.199262	0.142051	0.135982	0.0537425
	0.536287	0.765013	0.827387	0.356713	0.128097	0.449932	0.546447	0.490721	0.399885	0.431498	0.0900111	0.211478	0.182807	0.105419	0.222527
	0.714265	0.597935	0.669788	0.634383	0.636192	0.505408	0.455435	0.512531	0.519965	0.537363	0.10828	0.158161	0.14874	NaN	0.156561
	0.678757	0.65813	0.727837	NaN	0.728609	0.402231	NaN	0.609355	0.413758	0.58189	0.133587	0.137159	0.052782	0.135361	0.0974125
	0.521822	0.437633	0.582121	NaN	0.185368	0.520391	0.386314	0.606945	0.390034	0.502135	0.123554	0.162885	0.148746	0.142676	0.168516
	0.564419	NaN	0.570899	0.846257	0.705046	0.391403	0.438208	0.44075	0.384262	0.539833	0.111935	0.229174	0.0964286	NaN	0.0904018
	0.660436	0.120108	0.661409	0.590995	0.788961	0.392244	0.568346	NaN	0.593509	0.477781	0.126308	0.21039	0.124934	0.541837	0.109428
	0.588262	0.622704	0.673279	0.517435	0.737321	0.437686	0.432339	0.112217	0.462314	0.512371	0.184791	0.190416	0.140763	0.15751	0.190846
	0.624594	0.602881	0.689758	0.817331	0.356305	0.475143	0.264691	NaN	0.459089	0.406251	0.145429	0.0721254	0.133977	0.173149	0.123912
	0.731633	0.63203	0.663953	0.123472	NaN	0.531466	0.453744	0.547804	0.476776	0.490661	0.116282	0.163796	0.201139	0.0747813	0.14133
	0.15379	0.54101	0.725497	NaN	0.738669	0.485379	0.489256	0.531533	0.262689	0.39947	0.0940273	0.197264	NaN	0.203425	0.132481
	0.658829	0.741495	0.446897	0.611087	0.554845	0.406607	0.597683	0.407938	0.27931	0.450501	0.0898336	0.166047	0.136903	NaN	0.156493
	0.569652	0.660506	NaN	0.187645	0.612678	0.414553	0.472871	0.498075	0.528891	0.540839	0.0592563	0.220532	0.123759	0.120413	0.123726
	0.654122	0.489381	0.686894	0.575218	NaN	0.593683	0.46375	0.456348	0.416027	0.483032	0.179357	0.286615	0.338063	0.0724675	0.207143
	0.623217	0.72624	0.583595	0.683294	0.658611	0.504608	0.479195	0.502444	0.400134	0.582789	0.0913904	0.0991129	0.0843262	0.145124	0.198697
	0.743584	0.537852	0.728474	0.532757	0.542941	0.357686	0.405784	0.576471	0.477551	0.436206	0.100275	0.238235	NaN	NaN	0.160536
	0.595102	0.604043	0.768891	0.564272	0.709388	0.307247	0.510488	0.504253	0.591378	0.654037	0.107763	0.160491	NaN	0.084577	0.150789
	0.59625	0.629196	0.838663	0.63301	0.0922304	0.455743	0.401955	0.538889	0.512292	0.465524	0.236968	0.243482	0.11716	0.164512	0.202539
	0.407314	NaN	0.668848	0.147139	0.246442	0.477423	0.492924	0.558277	0.382549	0.437345	0.150547	NaN	0.124761	NaN	0.123761
	0.652582	0.621649	0.767965	0.784422	0.727518	0.504162	0.489121	0.446365	0.191862	0.531174	0.137789	0.2364	0.242885	0.297315	0.162059
	0.64898	0.305217	0.6748	0.616472	0.565686	0.424833	0.55803	0.532155	0.559089	0.436818	0.195276	0.23061	0.143803	0.170026	0.106473
	0.552762	0.0850297	0.713085	0.536183	0.781993	0.443204	0.463918	0.64165	0.321429	0.455289	0.174941	0.177124	0.0855456	0.117476	0.130601
	0.579599	0.116871	0.687974	0.621938	0.619286	0.571304	0.476124	0.45562	0.416211	0.456675	0.122005	0.194694	0.162437	0.151222	0.194392
	0.5566	0.641859	0.917734	0.630989	0.499491	0.541895	0.401388	0.633442	0.48031	0.498056	0.119872	0.194192	NaN	0.157891	0.219228
	0.752276	0.729333	0.6496	0.666705	0.6078	0.3342	0.493386	0.367806	0.46634	0.477086	0.139369	0.160134	0.354958	0.198367	0.204749
	0.441818	0.299007	NaN	0.397871	0.539795	0.511903	0.628906	0.498156	0.435969	0.444723	0.13428	0.113369	NaN	0.193577	0.10834
	NaN	0.626935	0.140036	0.675207	0.731116	0.463569	0.451207	0.418729	0.581746	0.725629	0.119307	0.0274576	NaN	NaN	0.187095
	0.501281	0.668229	0.190616	0.655283	0.692159	0.492067	0.429299	0.513569	0.321429	0.616379	0.943151	0.164682	0.129669	0.232664	NaN
	NaN	0.682841	NaN	0.685603	0.634133	0.516034	0.466341	0.623281	0.570705	0.457023	0.0871343	0.110414	0.204665	0.350315	0.168011
	0.63776	0.610307	0.702171	0.565692	0.704039	0.454467	0.475327	0.431066	0.360433	0.476779	0.145324	0.119494	0.16575	0.13556	0.180764
	0.542253	0.623723	0.117438	0.617676	0.159695	0.533798	NaN	0.655624	0.432323	NaN	0.122253	0.193451	0.332551	NaN	0.0739927
	0.498493	0.638424	NaN	NaN	0.391387	0.415158	0.481088	0.465703	0.40322	0.0865518	0.228169	0.22204	0.286798	0.136845	0.186475
	0.453003	0.722073	0.602016	NaN	0.770982	0.363857	0.433059	0.590682	0.422232	NaN	0.0984802	0.223392	NaN	0.0950311	0.233156
	NaN	0.63053	0.154344	0.173412	0.450938	0.502874	0.393667	0.647922	0.408857	0.0979066	0.0790244	0.212887	0.465964	0.063064	0.237899
	0.608584	0.597122	0.880557	0.606404	0.533118	0.466882	0.407877	0.603856	0.424943	0.507683	0.0812765	0.0612005	0.138108	NaN	0.0971429
	0.649902	0.583019	NaN	0.168325	0.596911	0.464812	0.375543	0.466445	0.319717	0.419151	0.128156	0.203219	0.525974	0.187751	0.180064
	0.68682	0.754511	0.717132	0.479674	0.715754	0.609732	0.537129	0.609497	0.149165	0.456767	0.0634215	0.0938545	0.151856	0.122188	0.176727
	0.666567	NaN	0.526271	0.473334	0.686004	0.47946	0.612928	0.38756	0.408305	0.209668	0.0386706	0.100375	0.101993	0.133733	NaN
	0.648232	0.881633	0.759644	0.682889	0.67252	0.496376	0.364533	0.643679	0.493831	0.369906	0.0776998	0.0869382	0.823352	0.962483	0.0965833
	0.372572	0.581908	0.113406	0.72408	0.353693	0.517237	0.391935	0.552122	0.448275	0.414188	0.0812826	0.176241	0.140952	0.139316	0.166484
	0.465946	0.581248	0.459232	0.618362	0.458161	0.425302	0.40255	0.475232	0.412176	0.530822	0.100887	0.187746	NaN	0.231947	0.128736
	0.6022	0.484227	0.65169	0.611508	0.567364	0.499592	0.549381	0.637183	0.659204	0.514439	0.097903	0.165084	0.111679	NaN	0.177124
	0.390838	0.916535	0.729949	0.540839	0.392062	0.413377	0.589571	0.361712	0.405915	0.473451	0.207022	0.242193	NaN	0.0795568	0.181474
	0.750046	0.47401	0.632943	0.290997	0.510999	0.522095	0.551372	0.675634	NaN	0.494453	0.0972389	NaN	0.123012	0.0956244	0.115714
	0.331031	0.229662	NaN	0.644694	0.786296	0.459142	0.525974	0.531374	0.406564	0.4565	0.134694	0.174207	0.185262	0.15537	0.166234
	0.570667	0.810781	0.794063	0.572018	0.441864	0.532097	0.377668	0.506106	0.539213	0.577125	0.165851	0.132787	0.154496	0.141525	0.204305
	0.597006	0.628204	NaN	0.541071	0.602256	0.351392	0.482996	0.502369	NaN	0.497862	0.153061	0.176962	0.619481	0.179878	0.223271
	0.563516	NaN	0.544538	0.685575	0.687578	0.418756	0.388258	0.479746	0.514703	0.424286	0.145057	0.115518	0.399826	0.0830972	0.166593
	0.34082	0.648	0.745399	0.581094	0.662803	0.291309	0.527825	0.549097	0.404286	0.469755	0.113861	0.120599	0.230904	0.141608	0.137401
	0.522379	0.186477	0.493409	0.739916	NaN	0.545941	0.627603	0.505677	0.449902	0.333257	0.105293	0.475767	0.289286	0.152743	0.0672758
	0.515802	0.542706	0.0882096	0.456806	0.130096	0.351276	0.473948	0.422298	0.396549	0.505614	0.085232	0.139181	0.216521	NaN	0.170699
	0.669018	0.480999	0.640931	0.157738	0.362195	0.571738	0.388374	0.516198	0.436206	0.522921	0.159964	0.130922	NaN	0.0992633	0.15865
	0.536948	0.580139	0.749876	0.65968	0.703019	0.4202	0.467104	0.679563	0.408747	0.40663	0.133955	NaN	0.148163	0.103103	0.1727
	0.631169	NaN	0.214428	0.483741	NaN	0.500291	0.474086	0.331781	0.432154	0.41113	0.114266	0.136794	0.224899	NaN	0.154914
	0.53578	0.624156	0.202366	0.661224	0.501183	0.489444	0.451344	0.602174	0.388867	0.550708	0.12398	0.14851	0.104411	0.201708	0.183087
	0.76258	0.481633	0.772615	0.592204	0.592087	0.483319	0.459745	0.341836	0.455027	0.502933	0.14544	0.270903	0.101677	0.13306	0.059505
	0.690406	NaN	0.191339	0.750955	0.606535	0.325399	0.38354	0.583843	0.408628	0.548724	0.102416	0.078714	0.191964	0.130281	0.156291
	0.614139	0.396706	0.392067	0.673549	0.662378	0.400374	0.51416	0.649028	0.164718	0.518768	0.0798467	NaN	0.064575	0.122751	0.162406
	0.671675	NaN	0.564121	0.469428	0.676689	0.526212	0.499795	0.602791	0.530141	0.481409	0.0742318	0.126041	0.213688	0.143152	NaN
	0.683656	0.733059	0.696709	0.650064	0.672913	0.530357	0.570725	0.537358	0.473021	0.458085	0.142841	0.215866	NaN	0.220514	0.21582
	0.385906	0.637925	0.744259	0.5781	0.550719	0.418402	0.55662	0.574231	0.492995	0.372879	0.128498	0.206906	NaN	0.179789	0.172035
	NaN	0.634463	0.622617	0.166545	0.479221	0.505171	0.546118	0.600897	0.405253	0.126296	0.115615	0.170296	0.314156	0.14133	0.154785
	0.101896	NaN	0.473537	0.420192	0.443432	0.414676	0.498291	0.462985	0.404544	0.588303	0.109349	0.064788	NaN	0.138299	0.189369
	0.643385	0.573004	0.44866	0.602816	0.783053	0.634855	0.520527	0.559528	0.377395	0.45037	0.10102	0.0863539	NaN	0.109011	0.186136
	0.160179	0.771288	0.578571	0.689596	NaN	0.488664	0.400818	0.480693	0.441373	0.474417	0.126652	0.0834755	0.127938	0.207677	0.144894
	0.364687	0.719422	0.683513	0.528907	0.701299	0.444854	0.439068	0.492772	0.452241	0.485397	0.141615	NaN	0.72989	0.477053	0.147635
	0.501645	0.543137	0.281073	0.659311	0.69387	0.5198	0.503631	0.54478	0.316464	0.524843	0.1154	0.222705	NaN	0.116491	0.150116
	0.61934	0.560151	NaN	0.655283	0.607803	0.417286	NaN	0.55174	0.409757	0.519023	0.0888358	0.172536	0.213022	NaN	0.143787
	0.491226	0.279047	0.678866	0.551268	0.191709	0.470964	0.458008	0.492056	0.357056	0.435336	0.123476	0.219458	0.131732	0.10225	0.138531
	0.266597	0.544336	NaN	0.531113	0.654239	0.460391	0.443374	0.59155	0.335312	0.510593	0.106649	0.192587	NaN	0.20339	0.089011
	0.581178	0.128392	0.541806	0.42365	0.621466	0.241859	0.404547	0.6117	0.443836	0.642987	0.0809344	0.09652	0.0762602	0.107688	0.207496
	0.655121	NaN	0.5265	0.472073	0.710953	0.565116	0.174861	0.608727	0.437033	0.571802	0.14939	0.217364	0.354126	0.219989	0.251265
	0.667622	0.606045	0.705828	0.616358	0.597911	0.391683	0.489401	0.469719	0.467059	0.558062	0.0448625	NaN	0.0892925	0.0834714	0.0789522
	0.628588	0.559908	0.561892	NaN	0.792564	0.451032	0.480993	0.584815	0.458605	0.467566	0.103414	0.177861	0.129341	0.0808213	0.162723
	NaN	0.513168	0.616208	0.150573	0.654607	0.450964	0.426316	0.564236	0.393921	0.513415	0.196396	0.085383	0.0748373	0.143279	0.19336
	0.591303	0.624005	0.442677	NaN	0.495338	0.463946	0.309072	0.670062	0.334164	0.540269	0.0508498	0.115371	0.127225	0.112131	0.210287
	0.568916	0.323578	0.112344	0.627653	0.546204	0.544779	0.519437	0.473039	0.244042	NaN	0.0928001	0.180992	0.210816	NaN	0.103376
	0.53193	0.624731	0.751895	0.428423	0.646611	0.422357	0.402702	0.489948	0.560254	0.412486	0.0804969	0.153174	0.369793	0.089011	0.18541
	0.556211	0.528261	0.624257	0.55771	0.696104	0.466051	0.472751	0.566065	0.556857	0.476293	0.136947	0.0838117	0.186564	0.177567	0.156125
	0.625419	NaN	0.663787	0.630495	0.67767	0.576475	0.437338	0.395147	NaN	0.532246	0.120609	0.0595721	NaN	0.130874	0.201307
	0.615613	0.563753	0.438916	0.596333	0.70105	0.484719	0.580601	0.490796	0.449734	0.561039	0.0848251	0.113137	0.133323	0.081602	0.211215
	0.699107	0.642151	NaN	0.640686	0.687017	0.425298	0.455552	0.689556	0.545645	0.559696	0.12814	0.214212	0.169173	0.176371	0.184949
	0.552225	0.441503	0.15555	NaN	0.490471	0.445772	0.472797	0.601589	0.460042	0.433337	0.14701	0.371773	NaN	NaN	0.155536
	0.622556	0.738347	0.641383	NaN	0.717429	0.307776	0.294555	0.393223	0.391174	0.463768	0.0517857	0.110844	NaN	0.118503	0.172379
	0.594574	0.534338	0.284591	0.765503	0.462054	0.30422	0.440598	0.544111	0.480579	0.452009	0.112892	0.140892	0.321405	0.194092	0.201202
	0.705069	0.664113	0.614614	0.300202	0.621483	0.523716	0.437719	0.442946	0.447277	0.475311	0.124893	0.131534	0.11829	0.296492	0.202114
	0.77275	0.235795	0.765334	0.526642	0.77584	0.452457	0.364149	0.525024	0.385237	0.408848	0.0897908	0.176541	0.833143	0.154815	0.137131
	0.501018	0.652432	0.0124801	0.668289	0.36707	0.518854	NaN	0.565662	0.386457	0.601291	0.116248	0.118388	0.106508	0.105542	0.177789
	0.5627	0.567046	0.809772	0.716618	0.451648	0.490127	0.532622	0.454907	0.448234	0.550925	0.155081	0.155288	0.132842	0.149975	0.196241
	0.477589	0.915542	0.112892	0.700213	0.623342	0.386952	0.369439	0.584662	0.442399	0.488827	0.132536	0.180063	0.148791	0.145152	0.200275
	0.138364	0.421454	0.606619	0.841996	0.154375	0.497856	0.591369	0.528695	0.562147	0.504053	0.0973833	0.115005	NaN	0.244998	0.258361
	0.649403	0.624764	0.628746	0.120259	0.633603	0.456017	0.534455	0.531865	0.446192	0.456898	0.0731419	0.200977	NaN	0.0768228	0.149563
	0.531963	0.712174	NaN	0.673133	NaN	0.0626496	0.55749	0.558256	0.443559	0.665108	0.119103	0.223437	0.118147	0.124402	0.113865
	0.385318	0.736537	0.392937	0.554232	NaN	0.479791	0.475125	0.540545	0.385322	0.559741	0.110204	0.197995	0.90167	0.089011	0.205785
	NaN	0.549514	0.62162	0.53797	0.719062	0.503853	0.573374	0.58967	0.49245	0.589966	0.0922587	0.239626	0.117437	0.144259	0.166827
	0.63097	0.250788	0.658462	0.61733	0.568487	0.504871	0.429317	0.457314	0.396963	0.622368	0.125325	0.174177	0.205943	0.128796	0.163536
	0.64951	0.508904	0.719568	0.685416	0.635832	0.469331	0.458401	0.648049	NaN	0.381524	0.0598855	0.186121	0.392753	NaN	NaN
	0.775263	NaN	0.451745	0.691832	0.634361	0.460186	0.410187	0.561525	0.295189	0.407718	0.157707	0.248444	0.228761	0.112297	0.131662
	0.311339	0.561949	0.786804	0.70997	0.221983	0.48868	0.490296	0.542072	0.357983	0.391387	0.111232	NaN	0.19068	0.125913	0.273313
	0.671856	0.173719	0.770864	0.52882	0.830197	0.44934	0.513927	0.578571	0.449884	0.518169	0.134099	0.113514	0.151373	0.207875	0.190522
	0.575855	0.619563	0.683929	0.674906	0.883791	0.493078	0.484937	0.399556	NaN	0.413203	0.144173	0.140969	0.094752	0.102752	0.237628
	0.526523	0.496247	0.631871	0.701299	0.447675	0.554732	0.538319	0.468322	0.305449	0.630645	0.0930314	0.150095	0.110703	0.151172	0.10021
	0.587771	0.579939	0.639474	0.650351	0.388665	0.360468	0.550132	0.540883	0.515314	0.553079	0.108144	0.277332	0.1601	0.124121	0.210234
	0.650144	0.525789	0.610563	0.76012	0.690813	0.430286	0.381399	0.529446	0.468457	0.471398	0.0979275	0.153797	0.14371	0.159877	0.072711
	0.597175	0.492955	0.158746	0.256762	0.360668	0.634758	0.521396	0.526547	0.360422	0.320402	0.272787	0.401357	0.218748	0.45	0.191487
	0.544791	0.75506	0.838405	0.738394	0.77958	0.469476	0.402431	0.592066	0.431404	0.712176	0.149563	0.132073	0.130723	0.170697	0.188183
	0.58267	0.606464	0.561683	0.574794	0.651206	0.503176	0.390998	0.557367	0.416751	0.470616	0.0837406	0.183575	NaN	0.13813	0.11942
	0.542751	0.68953	0.397934	0.578128	0.786181	0.416865	0.512158	0.479965	0.46801	0.441267	0.107113	0.26727	0.144573	0.212808	0.139415
	0.645288	NaN	0.365414	0.413124	NaN	0.472571	0.497279	0.582734	0.498827	0.474406	0.155986	0.257143	0.0524302	0.143702	0.203749
	0.568391	0.68676	0.703388	0.439773	0.691554	0.50014	0.538497	0.496628	0.519709	0.417751	0.134366	0.138197	0.233552	0.175367	0.165481
	0.599235	0.61151	0.584755	0.548901	0.735943	0.488304	0.424063	0.637084	0.480189	0.479968	0.142753	0.427078	0.141208	0.182092	0.180804
	0.617892	0.71586	0.558491	0.766713	0.582304	0.50882	0.455773	0.572481	0.415746	0.35689	0.111557	0.262987	0.1603	0.301304	0.221994
	0.607143	NaN	0.726935	NaN	0.696104	0.37437	0.482844	0.453973	0.567936	0.539684	0.143265	0.162314	NaN	0.094023	0.160664
	0.721251	0.614538	0.680731	0.763939	0.730967	0.487702	0.476518	0.46344	0.526363	0.514402	0.112569	0.155247	0.137612	0.356797	0.206633
	0.575887	0.53898	0.681638	NaN	0.688101	0.432807	0.485823	0.466644	0.404189	0.405586	0.141512	0.159402	0.0922291	0.136652	0.162138
	0.575742	0.254784	0.340587	0.743967	0.663265	0.501163	0.448077	0.476012	0.509003	0.469623	0.082014	0.146628	0.150069	0.110077	0.209722
	0.552895	0.636052	0.714706	0.520149	0.684038	0.639429	0.433471	0.539294	0.358799	0.398211	0.0919383	0.261923	0.0855269	NaN	0.196496
	NaN	0.362571	0.736278	0.55605	0.679622	0.512886	0.496947	0.543705	0.472086	0.382356	0.107687	0.295755	0.149906	NaN	0.200234
	0.579389	0.301059	0.172576	NaN	0.563892	0.439838	0.514078	0.185243	0.373447	0.538763	0.0932544	0.236739	0.131774	0.137225	0.205375
	0.612072	0.116179	0.177114	0.58597	0.143753	0.50141	0.385519	0.412399	0.0132935	0.343693	0.0550175	0.108156	0.173126	0.203008	0.112987
	0.558943	0.585875	NaN	NaN	0.168676	0.48711	0.448523	0.411789	0.411102	0.516112	0.116998	0.221069	0.167227	0.155327	0.147043
	0.806421	0.642564	0.696982	0.588562	0.705648	0.438794	0.27252	0.567492	0.414598	0.397796	0.0973426	0.227296	0.081809	0.183008	0.203445
	0.596311	0.409535	0.713816	0.604521	0.700746	0.336909	0.386263	0.573008	0.381789	0.63271	0.1485	0.117408	0.197368	0.0601279	0.184507
	0.599803	0.686527	0.727678	0.238278	0.236577	0.142155	0.633758	0.52706	0.497696	0.642607	0.252492	0.164104	0.146886	0.130137	0.192466
	0.595866	0.716019	0.566724	0.666636	0.503273	0.476421	0.43958	0.539879	0.5009	0.171576	0.124516	0.187645	0.064898	0.102021	0.197876
	0.588752	0.766286	0.51227	0.786597	0.658002	0.512114	0.435966	0.534117	0.493765	0.478164	0.0592105	0.145282	NaN	0.0934942	0.104748
	0.644468	0.528661	0.743008	0.397465	0.391013	0.430606	0.444931	0.650893	0.473086	0.425121	0.154485	0.226313	0.346321	0.123192	0.157434
	0.653694	0.241385	0.697689	0.605306	0.188921	0.435432	0.532958	0.64988	0.390575	0.489804	0.133158	0.0985881	0.221786	NaN	0.171034
	0.715737	0.69994	0.341647	0.706421	0.692008	0.139781	0.482837	0.603727	0.444241	0.450691	0.114987	0.227937	0.14809	0.156878	0.205948
	0.426659	0.697318	0.510187	NaN	0.673804	0.356449	0.326183	0.57378	0.465386	0.401572	0.100152	0.167623	0.0925714	0.146285	0.166507
	0.101325	0.660598	0.564639	0.735118	0.169123	0.454184	0.492344	0.592896	0.47784	0.359208	0.11319	0.304948	0.120779	0.120672	0.178664
	0.643156	0.64923	0.304574	0.649643	0.651773	0.522029	0.348377	NaN	0.454134	0.506473	0.117815	0.173241	NaN	0.0708945	0.0870032
	0.695196	0.71959	0.156809	0.171726	0.140123	0.404303	0.598394	0.652052	0.455886	0.450324	0.0921002	0.252423	0.331011	0.385714	0.195137
	0.479369	0.67135	0.611213	0.625593	0.588862	0.56472	0.332877	0.643434	0.436118	0.49175	0.0917027	0.294482	0.108782	0.117165	0.166811
	0.648328	0.494524	0.420536	0.607999	0.399401	0.416571	0.499638	0.402373	0.393692	0.492857	0.0996065	NaN	0.442055	0.0954765	0.0893097
	0.593648	0.650893	0.746304	0.496858	0.606401	0.408857	0.35535	0.462447	0.354506	0.370017	0.129713	0.223996	0.0706711	0.128255	0.228025
	0.614069	0.787134	0.198347	0.619061	NaN	0.383054	NaN	0.593138	0.44512	NaN	0.0686176	0.352787	0.145189	0.161961	0.171994
	0.469082	NaN	0.813194	NaN	0.235922	0.520358	0.442546	0.584388	0.435698	0.393921	0.138142	0.119878	0.233654	0.149867	0.194136
	0.681247	0.633019	0.712327	NaN	0.623923	0.497083	NaN	0.467654	0.505335	0.611673	0.101931	0.288298	0.143027	0.371159	0.136904
	0.459724	0.701863	0.704045	0.548542	NaN	0.602961	0.356235	0.494232	0.510004	0.366081	0.132536	0.130223	0.795536	0.12398	0.102063
	0.603727	0.688537	0.48431	0.634666	0.509073	0.503596	0.458512	0.44812	0.444941	0.485538	0.161905	0.155258	0.0945525	0.20152	0.196822
	0.627876	0.714661	0.615337	0.57025	0.729929	0.391603	0.615258	0.579256	0.405174	0.407321	0.165993	NaN	0.0793429	0.165485	0.171594
	0.459805	0.718468	0.332773	NaN	0.854323	0.361721	0.490574	0.503303	0.320469	0.505476	0.0882669	0.122727	NaN	0.104425	0.199184
	NaN	0.558384	0.684016	NaN	0.173091	0.517808	NaN	0.493509	0.515129	0.532635	0.113768	0.201802	0.129247	0.127666	0.199136
	0.533602	0.132712	NaN	0.45232	0.676988	0.427693	0.417732	0.520714	0.397666	0.531685	0.107333	0.271564	NaN	0.121508	0.247575
	0.126795	0.573727	0.73207	0.147235	0.135344	0.352767	0.497894	0.35339	0.490806	0.503917	0.0740571	0.240162	0.219939	0.136422	0.170015
	0.649074	0.682889	0.798205	0.484979	0.563163	0.49288	0.431917	0.339629	0.399882	0.220148	0.142477	0.127856	0.317388	0.142784	0.134664
	0.725467	0.68588	0.131512	0.186339	0.65703	0.428958	0.439551	0.604373	0.489064	0.531861	0.169846	0.170859	0.135497	0.170079	0.184184
	0.395865	0.606524	0.737084	0.0382478	0.758847	0.496028	0.442479	0.415869	0.376744	0.121121	0.216141	0.221484	0.254221	0.668571	0.162137
	0.330612	0.525974	0.61719	0.616779	NaN	0.488308	0.364694	0.557541	0.509217	0.436919	0.110363	0.123429	0.37772	0.138684	0.213992
	0.609524	0.726754	0.715133	0.537895	0.865733	0.452906	0.523123	0.484821	0.504421	0.581137	0.128689	0.173327	0.0944125	0.131052	0.166256
	0.415128	0.168342	NaN	NaN	0.54334	0.414024	0.487068	0.758606	0.420099	0.112315	0.108408	0.189481	0.0901167	0.321947	0.166322
	0.644694	0.776154	0.571393	0.872903	0.60088	0.401928	0.529842	0.460858	0.517116	0.62356	0.0824661	0.187442	0.837931	0.199221	0.150932
	0.748066	0.655895	0.35895	0.379914	0.716182	0.464658	0.465472	0.582624	NaN	0.507857	0.141291	0.175003	NaN	NaN	0.023802
	0.652174	0.596715	0.109712	0.655791	0.759585	0.516447	0.495089	NaN	0.512779	0.422379	0.095113	0.213538	0.207026	0.88882	0.258334
	0.468394	0.597201	0.2295	NaN	0.53835	0.538141	0.453337	0.117657	0.134935	0.449002	0.0805392	0.147454	0.490084	0.179768	0.169736
	0.704973	0.477728	0.629102	0.611227	0.630173	0.539543	0.599135	0.572577	0.489415	0.426219	0.143332	NaN	0.514286	0.13815	0.199957
	0.642857	NaN	0.482768	0.410361	0.667747	0.279954	0.466148	0.589465	0.531389	0.464704	0.127025	0.307366	0.142571	0.109974	0.25811
	0.415634	NaN	0.803609	0.563463	0.695372	0.713727	0.4871	0.566829	0.442962	0.466111	0.0972507	0.157972	0.0961124	0.0677941	0.077512
	0.532653	NaN	0.698192	0.64378	NaN	0.400714	0.503963	0.451749	0.354973	0.519104	0.225566	0.160858	0.0989011	0.816807	0.155172
	0.564996	0.66411	0.133326	0.731598	0.328934	0.439286	0.354131	0.551962	0.41893	0.491935	0.0917902	0.306769	0.117832	0.123219	0.164785
	0.629837	0.448762	0.490909	0.744547	0.71067	0.377978	0.456915	0.419689	NaN	0.516902	0.186581	0.207434	0.301863	0.490753	0.0869654
	0.653445	0.718717	NaN	NaN	0.695657	0.493433	0.537184	0.556908	0.385021	0.406695	0.130327	0.116367	0.180881	0.0873423	0.22012
	0.693891	0.730739	0.637352	0.485347	0.607404	0.476947	0.513132	0.503035	0.556776	NaN	0.101879	0.176059	0.0954574	NaN	0.175158
	0.755099	0.735458	0.34341	NaN	0.210058	0.493184	NaN	0.396786	0.448196	0.434969	0.112709	0.142167	0.12795	0.155769	0.195506
	0.558534	0.779485	0.732351	0.434302	NaN	0.464174	0.499385	0.492014	0.318996	0.471484	0.180804	0.238818	0.191534	NaN	0.167046
	0.741373	0.658201	0.692679	0.111859	0.63399	0.460646	0.358163	0.497914	0.495525	0.656343	0.166858	0.101594	NaN	NaN	0.156359
	0.162814	0.497333	0.352567	NaN	0.569171	0.439529	0.622963	0.435333	0.501237	0.529194	0.100495	0.424774	0.108588	0.128762	0.18983
	0.632143	0.692134	0.51753	0.508548	0.542191	0.403032	0.408956	0.568797	NaN	0.482734	0.146643	0.142072	0.259615	0.300803	0.137872
	0.713651	0.711478	0.136945	0.719305	0.518987	0.438083	0.465845	0.576831	0.481473	0.508053	0.124825	0.105882	0.178294	0.332932	0.166798
	0.610407	0.694286	0.57354	0.543648	0.785763	0.378919	0.497103	0.43661	0.523736	0.457067	0.133099	NaN	NaN	0.0706874	0.0603929
	0.0762532	0.156214	0.617609	0.581586	0.697111	0.484229	0.450404	0.534139	0.430741	0.532057	0.0833333	0.0952708	NaN	0.193429	0.189527
	0.651372	0.750672	0.632617	0.690832	0.646953	0.467707	0.441039	0.596786	0.473524	0.183238	0.0530799	0.182488	0.224395	0.131867	0.229446
	0.606933	NaN	0.73052	0.624555	0.769982	0.510325	0.59889	0.0645777	0.561145	0.354762	0.0976528	0.0689143	NaN	0.0650004	0.0788087
	0.596028	0.63422	0.720572	0.60127	0.246264	0.459368	0.45123	0.621673	0.315782	0.375443	0.108448	0.190744	0.119366	0.0888358	0.129008
	0.635891	0.581607	0.590172	0.522533	0.760322	0.396511	0.383825	0.555317	0.434297	0.375203	0.134384	0.080022	0.563736	0.128101	0.172618
	0.439936	0.729474	0.820062	0.554026	0.616026	0.405985	0.514286	0.560656	0.516663	0.292627	0.0774527	0.217628	0.0549224	0.099105	0.156397
	NaN	0.613361	0.812993	0.753158	0.690642	0.368517	0.469178	0.485855	0.575842	0.372581	0.0873315	0.126456	0.151693	0.0820062	0.116883
	0.685595	0.55859	0.56435	0.610621	0.607581	0.553164	0.401427	0.368245	0.501123	0.360148	0.205013	0.138519	0.167778	NaN	0.171338
	0.558336	0.701898	0.387892	0.540525	0.757573	0.352562	0.441077	0.485459	0.461823	0.495324	0.131597	0.139041	0.443524	0.180128	0.168853
	0.547347	0.683766	0.626998	NaN	0.643123	0.501031	0.466809	0.578044	NaN	0.41124	0.15608	0.145005	0.972671	0.0734323	0.168113
	0.719776	0.497159	0.589201	0.613062	0.576558	0.494349	0.548959	0.416342	0.44319	0.428138	0.106021	0.106473	0.0965395	0.165901	0.173735
	0.741549	0.836255	0.720592	NaN	0.553166	0.529928	0.454242	0.470966	NaN	0.437575	0.146592	0.216693	0.128681	0.144432	0.112023
	0.62848	0.766163	0.625787	0.524933	0.543096	0.470201	0.495275	0.410799	0.472905	0.533311	0.160038	0.317063	NaN	0.0985641	0.190792
	0.540975	0.719842	0.62011	NaN	0.755208	0.36775	0.469992	0.525473	0.4662	0.0734101	0.151098	0.183495	0.21772	0.329374	0.135125
	0.473001	0.580666	0.719568	0.721309	0.691388	0.456574	NaN	0.497077	0.486184	0.469826	0.133709	0.1231	0.198701	0.116296	0.119875
	0.535265	0.535935	0.470893	0.544205	0.641651	0.464455	0.534614	0.594283	0.383103	0.558026	0.11797	0.129134	NaN	0.991837	0.330847
	0.730395	NaN	0.520266	0.648701	NaN	0.452217	0.408253	0.614359	0.549029	0.474481	0.09579	0.184624	NaN	0.473758	0.131174
	0.556287	0.557826	0.317731	0.671566	0.134218	0.475814	0.557253	0.493076	0.361802	NaN	0.125447	0.217062	NaN	0.162042	0.119574
	0.368605	0.61268	0.135987	NaN	0.672871	0.494685	0.416873	0.504197	0.433453	0.441837	0.0914409	0.179255	0.0882353	0.0715958	0.223079
	0.623077	0.141486	0.515256	0.60479	NaN	0.576775	0.583798	0.495156	NaN	0.395385	0.0882425	0.182892	0.0441283	0.0945128	0.211017
	0.573353	0.555186	0.756659	0.614117	0.273564	0.577728	0.36865	0.56924	0.339934	0.429796	0.200275	0.25237	0.382979	0.136071	0.107458
	0.738741	0.725373	0.656959	0.808756	NaN	0.554795	0.291879	0.487806	0.367722	0.543864	0.125735	0.108565	0.0960152	0.155423	0.192857
	0.648865	0.699231	0.71319	0.133489	0.701969	0.455764	0.520583	0.558252	0.469953	0.500526	0.126164	0.173748	0.220793	0.126541	0.136388
	0.90695	0.647313	0.749624	0.504445	0.0990632	0.422527	0.433797	0.527125	0.354394	0.359776	0.130717	0.0963051	0.172435	0.100522	0.0948214
	0.676043	0.498386	NaN	0.691412	0.609331	0.630016	0.507298	0.484149	0.539019	0.523206	0.103728	0.329518	NaN	0.135867	NaN
	0.586987	NaN	0.485065	0.547577	0.64474	0.409804	0.157493	0.437221	NaN	0.546565	0.114717	0.103197	NaN	0.107052	0.126338
	0.0907768	0.662813	0.700141	0.662936	0.573399	0.513153	0.319494	0.521729	0.399873	0.174006	0.109336	0.090428	0.133878	0.137562	NaN
	0.600981	0.630632	0.0879638	0.416257	0.664909	0.531626	0.471215	0.519447	0.558333	0.459454	0.155866	0.169281	0.126974	0.171399	0.0930212
	0.08	0.290935	0.484683	0.154969	0.763696	0.495611	0.439326	0.522739	0.388923	0.484022	0.145255	0.324515	0.195824	0.151202	0.136273
	0.642043	0.652377	0.642028	NaN	0.130466	0.398605	0.510625	0.206633	0.510978	0.413324	0.085593	0.116343	0.147088	0.110051	0.229787
	0.582767	0.715244	0.498131	0.732447	0.243311	0.491874	0.493963	0.510366	0.564617	0.381804	0.127127	NaN	0.204202	0.355587	0.248489
	0.613457	0.61875	0.7875	0.581479	NaN	0.502751	0.326071	0.554697	0.403493	0.610038	0.0772716	0.11163	0.230143	0.12711	0.19243
	0.595929	NaN	0.635536	0.551618	0.715714	0.437119	0.342668	0.553058	0.464546	0.433784	0.0336623	0.0954984	0.133516	NaN	0.178278
	0.521916	0.56729	0.805371	0.132908	NaN	0.427679	0.445456	0.490329	0.422789	0.505739	0.0552336	0.100897	0.254744	0.145714	0.169001
	0.550817	0.754722	0.690832	0.583648	0.811959	0.418533	0.465121	0.477692	0.539682	0.467613	0.153061	0.282774	0.8861	0.19799	0.0580683
	0.604621	0.585905	0.599739	0.643191	0.626289	0.482849	0.468028	0.107372	0.486395	0.488852	0.0838325	0.162857	0.0559908	0.151341	0.172678
	0.642697	0.648961	0.529776	0.567481	0.577619	0.451368	0.479951	0.400611	0.35144	0.555322	0.144169	0.241119	0.138887	NaN	0.214695
	0.804198	0.78	0.157887	0.628508	0.686002	0.409474	0.498893	0.595545	0.408211	0.441958	0.0613636	0.153007	0.0899747	0.145383	0.172447
	0.709904	0.589453	0.730605	0.642857	0.683099	0.640247	0.353294	0.4486	0.454156	0.500305	0.116945	0.109075	0.175372	0.0908643	0.107091
	0.702073	0.449376	0.71014	NaN	0.626524	0.418673	0.426141	0.193258	0.503106	0.39112	0.0838867	0.293603	0.175505	0.119911	0.174313
	0.632377	0.548489	0.665753	0.248752	0.550526	0.385024	NaN	0.551638	0.443067	0.552031	0.077022	0.182068	0.329667	0.23219	0.154564
	0.838376	0.709037	0.28826	0.29002	0.429684	0.501652	0.527033	0.494124	0.536943	0.449006	0.0275042	0.0732755	0.0984973	0.128189	0.200048
	0.650102	0.677755	0.520192	0.121768	0.381467	0.395225	NaN	0.630143	0.440345	0.500584	0.119424	0.190884	NaN	NaN	0.164356
	0.632595	NaN	0.68329	0.631781	0.644737	0.561358	0.472721	0.402706	0.509334	0.512693	0.134477	0.186361	NaN	NaN	0.183286
	0.697074	0.710392	0.656367	0.620906	0.55841	0.38738	0.302464	0.494454	0.391533	0.499119	0.143552	0.157409	0.13	0.174011	0.180604
	0.606657	0.183058	0.553626	0.700721	0.718697	0.499675	0.545822	0.50442	0.421358	0.478885	0.149257	0.162154	0.116931	0.187347	0.176061
	0.889425	0.566398	0.136978	0.521942	0.721421	0.443284	0.552116	0.408878	0.471543	0.393118	0.0736129	0.16329	0.19116	0.117158	0.0934339
	0.484064	0.77368	0.546251	0.550042	0.762353	0.500386	0.584603	0.47999	NaN	0.379318	0.105912	0.182383	0.192253	0.105118	0.170805
	0.563651	0.485253	0.653858	0.55324	0.610994	0.423568	NaN	0.484771	0.407776	0.510065	0.123194	0.180804	0.115426	0.0173571	0.159443
	0.618937	0.651771	0.702363	0.531818	0.701057	0.501452	0.505504	0.522502	0.382985	0.424229	0.126234	0.213395	NaN	NaN	0.140612
	0.638488	0.678299	0.476231	0.609308	0.508133	0.565285	0.327697	0.488422	0.352124	0.199761	0.119129	0.268387	0.159835	NaN	0.148397
	0.643788	0.624278	0.693594	0.589977	0.376801	0.544977	0.440478	0.60695	0.544504	0.660876	0.113263	0.0779092	0.283131	0.0717809	0.180081
	0.63817	0.681696	0.634051	0.707827	0.806674	0.502949	0.526278	0.516754	0.507039	0.134824	0.130845	0.156312	NaN	0.253759	0.180146
	0.563083	0.46942	0.48365	0.661745	0.639415	0.48425	0.381817	0.454096	0.540188	NaN	0.125097	0.163325	0.146527	0.137288	0.157833
	0.631412	0.666615	0.846572	0.658629	0.787892	0.399412	0.440194	0.468163	0.456822	0.369	0.0738344	0.151287	0.135146	0.11918	0.188428
	0.727395	0.592265	0.817808	0.647169	NaN	0.395966	0.42662	0.543324	0.478326	0.580391	0.138702	0.149061	0.110766	NaN	0.244746
	0.653081	0.525781	0.66215	0.51559	0.644047	0.113482	0.48374	0.559245	0.30755	0.484843	0.134032	0.267161	0.12985	0.116687	0.203549
	0.0838509	0.67297	0.107143	0.0956811	NaN	0.328316	0.509202	0.512449	0.525032	0.663605	0.0852583	0.212765	0.107264	0.0784293	0.133045
	0.464851	0.605837	0.321021	0.699429	0.706641	0.390465	0.413435	0.537094	0.418787	0.6274	0.16166	0.206777	0.144443	0.0685018	0.137467
	0.581124	0.633954	0.193338	0.627603	0.629126	0.43985	0.51364	0.421595	0.367099	0.490586	0.168629	0.256468	0.440329	0.154634	0.111982
	0.517489	0.593909	0.600385	0.723086	0.636151	0.497004	0.382847	0.432274	0.55758	0.414142	0.134551	0.138503	0.187882	0.181204	0.182972
	0.680809	NaN	0.683766	0.542189	0.592485	0.574205	0.474515	0.182682	0.467717	0.358351	0.076632	0.137161	0.120905	0.164191	0.18668
	0.71749	0.617922	0.620366	0.658836	NaN	0.439906	0.385714	0.625909	0.41432	0.456793	0.138343	0.082879	0.129672	NaN	0.167407
	0.555145	0.552325	0.673744	NaN	0.649223	0.416897	0.463651	0.515049	0.460172	0.533054	0.081504	0.181582	NaN	0.0557727	0.148903
	0.628022	NaN	NaN	0.606049	0.649038	0.489604	0.45004	0.566199	0.38124	0.596456	0.117913	NaN	NaN	0.319786	0.21313
	0.527913	0.673395	0.620183	0.559821	NaN	0.537089	0.443665	0.486103	0.592928	0.392061	0.070758	0.101012	0.121871	0.107109	0.210505
	0.603271	NaN	0.179535	0.406305	0.598972	0.353027	0.42797	0.512672	0.421319	0.447966	0.147624	0.163361	0.130075	0.11986	0.173829
	0.327746	NaN	NaN	0.604445	0.746341	0.538118	0.446418	0.478502	0.447111	0.463855	0.0970507	0.0845752	0.166129	NaN	0.216498
	NaN	0.710784	0.232013	0.175201	0.692432	0.525051	0.484588	0.47395	0.589698	0.500101	0.160587	0.191029	0.741295	0.317961	0.178676
	0.615447	0.689259	0.596186	0.597735	0.756982	0.388008	0.597474	0.597146	0.509019	0.519129	0.110601	0.209438	0.142418	0.65807	0.145934
	0.747084	0.208756	0.155437	NaN	0.580426	0.45936	0.411902	0.649902	0.467707	0.386682	0.171266	0.147081	NaN	NaN	0.140597
	0.566977	0.63899	0.523773	0.444102	0.117981	0.618237	NaN	0.45738	0.202791	0.517039	0.161857	0.135547	0.812869	0.262088	0.171979
	0.470056	NaN	NaN	0.118537	0.579603	0.466089	0.449649	0.625411	0.542287	0.634326	0.164888	0.116647	NaN	0.144756	0.138613
	0.723791	0.607761	0.653327	0.66895	0.525473	0.433107	0.429971	0.554887	0.523155	0.40792	0.161842	0.230927	0.238235	0.158382	0.193195
	0.499551	0.642139	0.54849	0.679485	0.489392	0.45321	0.51529	0.540115	0.383522	0.461455	0.110101	0.258511	0.140793	NaN	0.225382
	0.588604	0.600394	0.645347	0.0446617	0.738757	0.385714	0.539036	0.505364	0.443904	0.459761	0.0662803	0.181858	0.129176	0.183037	NaN
	0.75168	0.497021	0.729094	0.583561	NaN	0.400549	0.498233	0.405576	0.43513	0.439972	0.101688	0.209956	0.177328	NaN	0.131312
	0.592238	0.540949	0.634416	0.63	0.568802	0.413127	NaN	0.553416	0.415515	0.511382	0.0628571	0.107792	NaN	0.0880714	0.177672
	0.689579	NaN	0.716695	0.611621	0.16492	0.380018	0.0781665	0.135997	0.408403	0.500911	0.0742056	0.119511	0.102147	0.0747647	0.130156
	0.559823	0.648092	0.66039	NaN	0.697523	0.388156	0.409396	0.412526	0.425048	0.492573	0.0320188	0.252416	0.343868	0.151227	0.116982
	0.642073	0.630663	0.616946	0.739693	0.754819	0.403011	NaN	0.517516	0.375967	0.32018	0.102039	0.135081	0.140058	0.110139	0.204292
	0.712245	NaN	0.746847	0.087515	0.0825548	0.451959	0.363125	0.607701	0.347818	0.361901	0.184324	0.167263	0.0732369	0.157253	0.177056
	0.474482	0.108694	0.716462	NaN	0.581617	0.498651	0.504963	0.501619	0.500643	0.491632	0.055102	0.103234	NaN	0.0898976	0.21384
	0.525756	0.647751	NaN	0.71918	0.563039	0.470998	0.445551	0.433278	0.459071	NaN	0.111398	NaN	0.123946	0.0561454	0.177415
	0.672757	0.699501	0.694022	0.470099	0.718786	0.422441	0.469689	0.656101	0.46015	0.477682	0.0704348	0.121878	0.067172	NaN	0.143796
	0.644162	0.539042	0.567346	0.817283	0.347567	0.392513	0.391437	0.506373	0.503723	0.389514	0.0879778	0.0664786	0.119934	0.130628	0.150429
	0.634155	0.542745	0.315663	0.127277	0.663543	0.537781	0.360492	0.550412	0.49267	NaN	0.145436	0.178191	0.338526	0.0789741	0.256815
	0.559366	0.204314	0.538353	0.574581	NaN	0.4551	0.468186	0.494537	0.294136	0.360977	0.143512	0.143629	0.242312	0.158032	0.190102
	0.586085	0.642567	0.618415	0.757412	0.712378	0.469541	0.494671	0.479185	0.478856	0.492943	0.115031	0.390643	0.516264	0.182095	0.151779
	0.61658	0.587215	NaN	0.628187	0.770579	0.486	0.591193	0.458714	0.504748	0.477096	0.0913413	0.0968389	0.44441	0.1349	0.147631
	0.618392	0.59136	0.566907	0.159755	0.656666	0.425968	0.560946	0.576951	0.539836	0.69508	0.251757	0.160462	NaN	NaN	0.185932
	0.538366	0.716573	0.678764	NaN	0.624044	0.463079	0.46549	0.598034	0.494529	0.448555	0.12501	0.420779	0.177731	NaN	0.134108
	0.474754	0.689057	0.557609	NaN	NaN	0.446015	0.491612	0.590163	0.344343	0.498275	0.113501	0.151273	0.154119	0.123321	0.118267
	0.766108	0.56409	0.617143	0.722244	0.240703	0.27931	0.56759	0.585518	0.403477	0.384333	0.0944503	0.17858	0.0821064	NaN	0.108754
	0.537672	NaN	0.736879	0.535813	0.646611	0.429435	0.419073	0.429684	0.426821	0.551426	0.139923	NaN	0.219349	0.116487	0.277214
	0.408526	NaN	NaN	0.561214	0.219346	0.315421	0.294565	0.537317	0.515747	0.478391	0.049957	0.185001	0.168359	0.319212	0.121313
	0.569551	0.794897	NaN	NaN	0.739372	0.448285	0.533538	0.497378	0.518082	0.563945	0.102617	0.221188	0.351402	0.112162	0.116765
	0.564059	NaN	0.309554	0.540484	0.770723	0.395357	NaN	0.48416	0.46026	0.707596	0.12733	0.0960285	0.289286	0.235636	0.216033
	0.457916	0.701582	0.626582	0.608074	0.640814	0.387924	0.378701	0.506632	0.478783	0.321543	0.0891509	0.237444	0.119921	0.192983	0.216905
	0.660857	0.707087	0.619728	0.182227	0.617074	0.52013	0.350479	0.511226	0.346221	0.56405	0.0954643	0.163897	NaN	0.148525	0.154057
	0.534749	0.565994	0.803116	0.561578	0.612093	0.524136	0.467575	0.531702	0.41086	0.391128	0.115714	0.626343	0.0700334	0.088484	0.178577
	0.605076	0.609067	0.736623	0.537508	0.376988	0.41899	0.561222	0.376722	0.377906	0.471293	0.086085	0.211897	0.120807	NaN	0.0723214
	0.509477	0.655519	0.667707	0.682321	0.594513	0.65902	0.375507	0.608916	0.60249	0.396504	0.0698044	0.105495	0.262468	0.142866	0.184728
	0.686345	0.665642	0.55146	0.649976	0.653353	0.509049	0.458061	0.356876	0.549734	0.432213	0.112396	0.166667	0.372414	0.116712	0.156854
	0.59061	0.776971	0.449642	0.780929	0.649448	0.426781	0.53072	0.579194	0.596639	0.347919	0.137182	0.12877	0.325868	0.34887	0.0817265
	0.621	0.772935	0.144244	0.634438	0.810815	0.394519	0.454314	0.101127	0.553571	0.606426	0.0642857	0.200362	0.170139	0.114682	0.190542
	0.605209	0.772732	0.508259	0.893428	0.649049	0.385363	0.584307	0.542612	0.464506	0.345179	0.0957035	0.0959801	0.158909	0.252101	0.182669
	0.548318	NaN	0.0878744	NaN	NaN	0.501822	0.394735	0.602776	0.130321	0.48409	0.0835052	0.138345	0.15302	0.115219	0.152137
	0.143881	0.252732	0.578571	NaN	0.54059	0.487372	0.589517	0.416662	0.493439	0.503217	0.0997112	0.301932	0.161407	0.0828825	0.224344
	0.816847	0.3469	NaN	0.923153	0.345164	0.358976	0.559266	0.494426	0.461745	0.572127	0.110158	0.125912	0.085759	0.771429	0.179314
	0.415722	0.671097	NaN	0.588484	0.138451	0.522155	0.545857	0.538717	0.362702	0.501125	0.101234	0.269116	0.125409	0.120495	0.236726
	0.544961	0.546393	0.716702	0.11787	NaN	0.44641	0.43898	0.67559	0.254806	0.454442	0.105195	0.172044	0.131078	NaN	0.207215
	0.523989	0.664159	0.127153	0.494963	0.617892	0.511416	0.398438	0.472816	0.490747	0.422437	0.162038	0.161852	0.199358	0.33841	0.213044
	0.157532	0.765872	0.723956	0.147325	0.635146	0.553484	0.542173	0.465391	0.184023	0.479209	0.0987805	0.247683	0.186023	0.841558	0.166572
	0.579821	0.471581	NaN	0.838397	NaN	0.35188	0.504157	0.445945	0.496926	0.586941	0.085277	0.1689	0.0840031	0.114337	0.14697
	0.571703	0.158391	0.549768	0.587063	NaN	0.381921	0.518182	0.539897	0.4897	0.425932	0.131034	0.125213	0.212688	0.108725	0.13605
	0.65179	NaN	0.590186	0.638951	0.738967	0.403208	0.342795	0.497196	0.487008	0.739639	0.109424	0.110666	0.103755	0.0893141	0.118529
	0.584181	0.162645	0.113445	0.588439	0.624009	0.441558	0.562934	0.641996	0.349863	0.557854	0.0923406	NaN	0.219505	0.120876	0.185343
	0.599248	0.69	0.774249	0.167341	0.821834	0.392881	NaN	0.390377	0.510224	0.486526	0.152859	NaN	0.161866	0.0396529	0.208877
	0.483537	0.612916	0.776911	0.0940092	0.610022	0.538544	0.381533	0.532835	0.346031	0.547531	0.130236	0.139312	0.245455	0.0787635	0.186636
	0.596746	NaN	0.45205	0.487427	0.647313	0.486954	0.114111	0.597929	0.437358	0.489364	0.0697528	0.113445	0.119768	0.0957273	0.145104
	0.641614	0.717293	0.735595	0.507785	0.659913	0.479454	0.304759	0.535518	0.493166	0.630324	0.115975	0.111843	0.281083	0.108371	0.0876947
	0.549754	NaN	0.151402	NaN	NaN	0.41745	0.447957	0.544496	0.335025	0.49631	0.0865235	0.11833	0.0592095	0.290514	0.130108
	0.621332	0.608716	0.584287	0.751304	0.366751	0.442502	0.442579	0.58584	0.409629	0.418335	0.104023	0.831696	NaN	NaN	0.186132
	0.539084	NaN	0.674508	0.626335	0.630621	0.406393	0.41196	0.0818467	0.48056	0.542788	0.136235	0.194887	0.144643	0.15474	0.211748
	0.552562	0.427051	0.67319	NaN	0.714983	0.406513	0.510061	0.425348	0.476471	0.470019	0.373814	0.169945	0.173149	0.131629	0.112063
	0.53358	0.460696	0.628251	0.510659	0.563583	0.595102	0.500603	0.586552	0.0873275	0.378799	0.11928	0.224219	0.448856	0.118248	0.137187
	0.502082	0.706629	0.820346	0.480077	0.614359	0.840264	0.469751	0.593872	0.549177	0.415587	0.0984803	0.168242	0.128571	0.243917	0.194253
	0.471868	0.760668	0.62778	0.628626	0.747508	0.417192	0.524373	0.374026	0.405721	0.422087	0.0838213	0.159668	0.112578	0.124745	0.201892
	0.619949	0.763733	0.565218	0.39217	0.0906531	0.596997	0.466182	0.517066	0.573616	0.321615	0.0871124	0.237452	NaN	0.164888	0.192618
	0.475714	0.189886	0.713202	0.562211	0.796771	0.407109	0.560805	0.128063	0.497363	0.509341	0.103316	0.122117	0.131247	NaN	0.191787
	0.638382	NaN	0.691531	0.513257	NaN	0.45207	0.510207	0.44431	0.539409	0.482143	0.0872308	NaN	0.0882567	0.102857	0.11417
	0.673651	NaN	0.693842	0.607574	0.189218	0.573955	0.435714	0.60594	0.332807	0.512388	0.0406524	0.250868	0.199058	0.135803	0.147555
	0.68964	0.721583	0.310198	0.164578	0.7414	0.529029	0.471149	0.485834	0.559498	0.464264	0.105571	0.541244	0.20002	0.163207	0.1545
	0.564107	0.151921	0.731986	0.219473	0.793906	0.420278	0.501117	0.465093	NaN	0.476332	0.158584	0.144643	NaN	0.13108	0.192857
	0.579627	NaN	0.600824	0.66142	0.694839	0.454447	0.412133	0.302175	0.456237	0.577723	0.107433	0.18229	NaN	0.136351	0.161639
	0.568662	0.611145	NaN	0.0691244	0.677431	0.513829	0.447078	0.559908	0.442934	NaN	0.127668	0.133563	NaN	0.174066	0.104775
	0.603898	0.580372	0.781822	0.508677	0.663315	0.451568	0.531227	0.635053	0.270322	0.546315	0.0901973	0.161729	NaN	NaN	0.209886
	0.377464	NaN	0.662077	0.603632	0.742825	0.492245	0.486907	0.290858	0.507138	0.44659	0.100938	0.110247	0.156757	0.119653	0.19999
	0.628202	0.644942	0.707143	0.502986	0.610553	0.488438	0.0584711	0.428365	0.429545	0.410968	0.0769689	0.0954345	0.126928	0.133247	0.173314
	0.664695	0.789809	0.670961	0.59161	0.637676	0.457862	0.622377	0.610617	0.401627	0.565623	0.10803	0.186727	NaN	0.101195	0.190215
	0.598655	NaN	0.528839	0.758271	0.593036	0.428005	0.477779	0.447989	0.531227	0.613306	0.12325	0.140453	0.0842872	0.34595	0.131289
	0.54828	0.793923	0.19961	NaN	0.33986	0.428365	0.580794	0.492956	0.521675	0.51981	0.122957	0.0612933	0.177179	0.136029	0.127069
	0.708781	0.612788	0.32044	0.650068	0.735087	0.41253	0.491394	0.519004	NaN	0.546712	0.169338	0.191698	0.426316	0.154893	0.226764
	0.535366	0.127933	0.653817	NaN	0.145938	0.617559	0.482967	0.539355	0.585476	0.540114	0.112297	0.166047	0.117676	NaN	0.187728
	0.538527	0.89011	0.828691	0.464614	0.655915	0.425926	0.519876	0.537418	0.521359	0.254147	0.107308	0.197698	0.133156	NaN	0.227673
	0.698561	0.326068	0.748485	0.571521	0.712787	0.464811	0.457733	0.600128	0.441167	0.445165	0.0741687	0.18401	0.0807681	0.179798	NaN
	0.687974	0.702073	0.516592	0.157193	0.699668	0.437358	0.369921	0.573255	0.388338	0.292136	0.100506	0.108532	0.401351	0.318608	0.262359
	0.608458	NaN	0.709621	0.75284	0.582933	0.45074	0.448764	0.460992	NaN	0.460417	0.110132	0.0800791	0.084407	0.326457	0.234674
	0.454286	0.690153	0.76481	0.690632	0.655235	0.523029	0.506909	0.618918	0.431857	0.419445	0.165595	0.0954882	0.085964	0.158885	0.109312
	0.552396	0.542018	0.567541	0.175292	0.697456	0.477034	0.428005	0.34828	0.505477	0.412811	0.162882	0.164176	0.463693	0.603727	0.183237
	0.554918	0.690843	0.613544	0.634683	0.714021	0.624196	0.451568	0.528108	0.595019	0.578009	0.144599	0.122617	0.159173	0.121884	0.2327
	0.187869	0.722127	0.88622	0.635198	0.590171	0.516198	0.162769	0.446806	0.491865	0.405857	0.106974	0.180722	0.0800152	0.0841436	0.12402
	0.6213	0.609077	0.664862	0.534221	0.693803	0.250669	0.097949	0.109653	0.107726	0.500633	0.123458	0.204202	0.0998367	0.15023	0.213879
	0.599802	0.653445	0.646342	0.64179	NaN	0.487706	0.47829	0.582603	0.50145	0.458857	0.0510163	0.147704	0.24807	0.100621	0.15283
	0.491717	0.61609	0.929221	0.587107	0.519087	0.235071	0.472094	0.489388	0.565024	0.445931	0.120241	NaN	0.148233	0.233811	0.157106
	0.614732	NaN	0.67465	0.783448	0.703434	0.482477	0.426768	0.415936	0.218306	0.456379	0.0830382	0.251878	0.111829	0.130153	0.272187
	0.689489	0.629134	0.130382	NaN	0.639451	0.487393	0.436351	0.458149	0.452582	0.456464	0.124514	0.451368	0.0811261	NaN	0.0467707
	0.472479	0.484451	NaN	0.590972	NaN	0.525457	0.347847	0.553201	0.4462	0.50551	0.131693	0.143669	0.139838	0.12112	0.220079
	0.565362	0.611075	0.617085	0.120477	0.542503	0.576505	0.41994	0.559006	0.181273	0.60632	0.0628751	0.18331	0.352174	0.148939	0.182606
	0.629585	NaN	0.508156	0.605093	0.123945	0.339784	0.380861	0.524477	0.322296	0.522206	0.18605	0.102375	0.149825	0.186198	0.150768
	0.554401	0.638639	0.556697	0.570562	0.385832	0.560511	0.528261	0.458702	NaN	0.427536	0.190416	0.233806	0.825249	0.156696	0.242308
	0.708826	0.404463	0.697167	0.757729	0.689173	0.514286	0.48695	0.546113	0.42792	0.579143	0.072475	0.215779	0.455422	0.136209	0.140238
	0.607256	0.449041	0.75032	0.536143	0.513683	0.629924	0.403338	0.504952	0.377022	0.313683	0.111086	0.129361	0.140441	0.114926	0.0888619
	0.699829	0.779018	0.632929	0.426524	0.803545	0.443321	NaN	0.561441	0.433929	0.425815	0.142688	0.245061	0.132994	NaN	0.19113
	0.564976	0.2111	0.739005	0.625003	0.674756	0.475891	0.429606	0.533333	0.461739	0.560154	0.0892711	0.162723	0.0648569	0.161158	0.211626
	0.62777	0.63609	0.306303	0.784719	0.538593	0.441972	0.551809	0.515472	0.52929	0.515531	0.0834372	0.140756	0.0884981	0.174586	0.144643
	0.549035	0.127783	0.655801	0.563786	0.593252	0.467308	0.447188	0.608385	0.518333	0.447299	0.119543	0.151516	NaN	0.230369	0.080327
	0.60391	0.558422	0.676722	0.647262	0.610045	0.354321	0.436064	0.243769	0.494518	0.397898	0.142621	NaN	0.218012	0.0925714	0.212643
	NaN	0.571166	0.662995	0.573247	NaN	0.671183	0.436025	0.455893	0.373207	0.430616	0.0701299	0.177041	0.233697	NaN	0.157054
	0.161291	0.631097	0.886947	0.636193	0.763476	0.485514	0.534961	0.469758	0.422449	0.371143	0.0445591	0.150363	NaN	NaN	0.200548
	0.630259	0.659195	0.726142	0.557678	0.720584	0.408153	NaN	0.539251	0.570918	0.523391	0.116012	0.169881	0.151362	0.135596	0.140185
	0.813785	0.107143	0.52316	0.49706	0.6075	0.413559	0.562862	0.560004	0.323795	0.463916	0.113946	0.232432	0.100683	0.0701906	0.137717
	0.701563	0.742928	0.671803	0.785821	0.678349	0.337628	0.531832	0.479605	0.356289	0.342065	0.118868	0.10619	0.157647	0.142133	0.135849
	0.730316	NaN	0.457542	0.608921	0.664587	0.451603	0.475038	0.455889	0.0911403	0.536143	0.0505102	0.0836862	0.257143	NaN	0.180755
	0.606935	0.55102	0.644388	0.801927	0.632133	0.481629	0.421824	0.653992	0.420091	0.458206	0.0978593	0.0587094	0.0842982	0.503917	0.194961
	0.700168	0.439116	0.231429	0.554631	0.600494	0.446887	0.331885	0.501926	0.507275	0.425796	0.0901723	0.0929801	0.0747401	0.16818	NaN
	0.614412	NaN	0.140821	0.45	0.51329	0.114653	0.471627	0.630922	0.558385	0.545907	0.0379391	0.202974	0.841558	0.157143	0.124748
	0.523556	0.646724	0.581665	0.736272	0.132728	0.56967	0.462857	0.712954	NaN	0.466747	0.0790398	0.301411	0.121031	0.183177	0.111776
	0.630059	0.675454	0.0918367	0.754357	0.69899	0.435728	0.493913	0.49961	0.472068	0.117465	0.104846	0.161241	0.560521	0.395122	0.105721
	0.614023	0.548545	0.762214	0.516746	0.0828899	0.376544	0.528614	0.281271	0.458443	0.529181	0.0609787	0.196079	0.157292	0.15149	0.218889
	0.4765	0.452461	0.793123	0.526893	0.915603	0.512946	0.636829	0.44395	NaN	0.484429	0.099866	0.186062	0.0606768	NaN	0.131213
	0.356494	0.662742	NaN	NaN	0.690467	0.437561	0.477152	0.562041	0.391798	0.495227	0.110977	0.103744	0.100116	0.418364	NaN
	NaN	0.71564	NaN	0.620628	0.543444	0.474545	0.402058	0.121033	0.360607	0.538121	0.224095	0.203162	0.111219	NaN	0.16841
	0.548901	0.64935	0.65042	0.499685	0.610019	0.559178	0.357029	0.425712	0.386635	0.447479	0.0826255	0.167836	0.0879288	0.1231	0.15993
	0.247183	NaN	0.621866	0.635134	0.631353	0.492401	0.448263	0.391281	0.488598	0.499236	0.137288	0.081188	0.101356	0.12446	0.0322651
	0.648393	0.778875	0.722579	0.530876	0.168306	0.490821	0.567723	0.492713	0.468026	0.531191	0.0979008	0.112031	0.172826	0.126049	0.222892
	0.55354	0.5591	0.587882	0.574357	NaN	0.528517	0.425168	0.518118	0.494105	0.537839	0.141595	0.237327	NaN	0.161241	0.109482
	0.475657	0.683917	NaN	0.539863	0.716046	0.326579	0.477809	0.478778	0.54	0.446711	0.124855	0.195748	0.211466	0.315383	0.144704
	0.685049	0.82592	0.64672	NaN	0.779448	0.455542	0.415132	0.426136	0.410031	0.655762	0.105791	0.142941	0.266924	NaN	0.0966036
	0.416941	0.725605	0.700022	0.0912628	0.593021	0.499073	0.509718	0.484303	0.478212	0.427425	0.124576	0.216484	0.150977	0.123119	0.175871
	0.559069	0.625844	NaN	NaN	0.121066	0.459836	0.388207	0.381774	0.448142	0.513863	0.104892	0.13046	0.399466	NaN	0.228029
	0.64898	0.577161	0.721907	0.564897	0.717701	0.637887	0.636429	0.555378	0.465649	NaN	0.108062	0.231136	NaN	0.144309	0.199061
	0.497099	0.172606	NaN	0.499076	NaN	0.458867	0.363973	0.50473	0.58288	0.538722	0.135866	NaN	0.125712	0.137473	0.0700556
	0.600777	0.750033	0.117108	0.150857	0.229114	0.508378	NaN	0.435411	0.934615	0.459598	0.159015	NaN	0.131968	0.0949359	0.275083
	0.563451	0.206387	NaN	0.64625	0.658301	0.402376	0.428959	0.605012	0.5032	0.495556	0.148978	0.189148	0.182285	0.277941	0.216071
	0.605692	0.641737	0.624358	0.489217	0.777776	0.627217	0.417056	0.181395	0.443398	0.564958	0.125473	0.136282	0.194329	0.165952	0.178978
	0.65629	0.435579	0.827562	0.608522	0.675753	0.398442	0.449294	0.497075	0.0962681	0.459334	0.0912759	0.17594	NaN	0.165129	0.244366
	0.64689	0.944699	0.677081	0.25733	0.658904	0.239153	0.403684	0.568344	0.416051	0.459208	0.16467	0.346073	0.11292	0.034764	0.191943
	0.572586	0.689523	0.455662	0.547905	NaN	0.426723	0.294481	0.499431	0.399015	0.49722	0.0796199	0.311208	0.0862404	0.348626	0.079576
	0.510654	0.110301	NaN	0.331719	0.770835	0.297898	0.371676	0.272564	0.362622	0.461881	0.0765595	0.224914	NaN	0.100186	0.189105
	0.529859	0.72876	0.549052	0.708312	NaN	0.397768	0.4561	0.578034	0.38145	0.555459	0.0848306	0.124083	0.116898	0.0646617	0.170509
	0.0879339	0.411864	0.14634	NaN	0.874352	0.449017	0.568562	0.505694	0.11587	0.497765	0.165306	0.346825	NaN	0.123916	0.205577
	0.637942	0.616789	0.647313	0.267639	0.588594	0.583404	0.523511	0.613242	NaN	0.158953	0.112373	0.631169	0.0893049	0.128083	0.165589
	0.194469	NaN	0.649902	0.61775	0.620857	0.545485	0.41271	0.484263	0.630211	0.539123	0.0961765	0.083666	0.383805	0.201544	0.167933
	0.71036	0.701512	0.76479	0.668475	0.791363	0.378892	0.33734	0.528295	0.386913	0.581633	0.0916549	0.0542411	0.184577	0.29354	0.180501
	0.554821	0.606122	0.55025	0.591462	0.634337	0.467646	0.504469	0.537891	0.462346	0.353571	0.0946409	0.0772548	NaN	0.0957035	0.158098
	0.705944	0.648383	0.683336	0.265121	0.699819	0.386653	0.51879	0.627878	0.517021	0.523652	0.0824745	0.158868	0.1453	0.332734	0.155346
	0.757803	NaN	0.745441	0.671941	0.741413	0.36449	0.484736	0.508611	0.439638	0.567186	0.111848	0.142245	NaN	0.356494	0.141299
	0.524072	NaN	0.609874	0.642084	0.694057	0.374346	0.567674	0.381948	0.340703	0.534134	0.0903417	0.307171	0.104065	0.0591867	0.15232
	0.690713	0.329786	0.514473	0.634101	NaN	0.560341	0.4181	0.492482	0.42098	0.346643	0.0817244	0.198668	0.251981	0.973298	0.0291564
	0.622753	0.744067	0.121878	0.516569	0.779985	0.462857	NaN	NaN	0.391311	0.420279	0.0791035	0.156926	0.238316	NaN	0.124516
	0.539865	0.78984	0.714706	0.578081	NaN	0.357353	0.428143	0.454314	0.1825	0.450443	0.112879	0.0821384	NaN	0.213042	0.197853
	0.648432	NaN	0.11998	0.666207	0.59009	0.412684	0.630902	0.589068	0.425388	0.478818	0.116953	0.120124	0.190676	0.831429	0.157282
	0.523974	0.508886	0.161527	NaN	0.619316	0.405447	0.574866	0.573254	0.340336	0.463905	0.122111	0.205777	0.156425	0.110309	0.125379
	0.668684	0.576935	0.647972	0.414912	0.706733	0.424286	0.387004	0.366321	0.556345	0.430364	0.0687318	0.208897	0.145392	0.1296	0.183099
	0.522956	0.626143	0.17911	0.383173	0.550666	0.508924	0.514929	0.520664	0.508667	0.128134	0.130051	0.108052	0.16261	0.108867	0.207289
	0.600654	0.543557	0.72259	0.671291	0.532653	0.545573	0.450902	0.465645	0.444658	0.485508	0.0596465	0.171236	NaN	0.0855634	0.180091
	0.606192	0.678013	0.0799481	0.386609	0.581321	0.495556	0.551892	0.28783	0.283343	0.565966	0.0689688	0.202075	NaN	0.242243	0.14244
	0.56524	0.53072	0.708554	0.606783	0.70079	0.419806	0.560585	0.437488	0.541036	0.468536	0.0808903	0.143906	NaN	0.0879553	0.0799199
	0.635836	0.668241	0.570392	0.480451	0.592683	0.349138	0.48169	0.461198	0.392306	0.409433	0.117164	0.272776	NaN	0.123559	0.146474
	0.629139	0.139789	0.566464	0.731417	NaN	0.466269	0.46479	0.580379	0.487613	0.526046	0.0593898	0.285624	0.0685863	0.139071	0.179151
	0.603489	0.581716	0.792878	0.49944	0.752228	0.379167	0.432893	0.676819	0.483223	0.390058	0.121913	0.172118	0.288172	NaN	0.130382
	0.672964	NaN	0.591164	0.450677	0.674073	0.454361	0.559286	0.523454	0.404477	0.313134	0.113708	0.083365	0.578571	NaN	NaN
	0.348453	0.532987	0.182899	0.555646	0.296554	0.453046	0.557646	0.624546	0.413721	0.521529	0.16379	0.190666	0.0838509	NaN	0.160153
	0.625277	0.604252	0.642143	NaN	0.153288	0.381296	NaN	0.413528	0.482204	0.347434	0.155166	0.0859174	0.185714	0.191027	0.142347
	NaN	0.642041	NaN	NaN	0.138986	0.491874	0.618814	0.611522	0.537538	0.450459	0.0962579	0.192857	0.158587	0.251553	0.183081
	0.555021	0.436813	0.728071	0.41087	0.760005	0.552901	0.532603	0.47644	0.487448	0.480142	0.122418	0.452795	0.165754	0.143232	0.16254
	0.579518	0.603422	0.587022	0.536057	0.741245	0.519419	0.45392	0.651817	0.490549	0.405349	0.117589	0.113608	0.149518	0.177372	0.196045
	0.507273	0.134268	0.593065	0.604905	0.572227	0.350205	0.366323	0.421333	0.410204	0.39589	0.135061	0.123384	NaN	0.174018	0.204924
	0.734694	0.591089	0.645355	0.194767	0.859066	0.447215	0.620667	0.502004	0.254362	0.544301	0.131826	0.236654	0.149309	0.131912	0.153386
	0.628131	0.673126	0.682012	NaN	0.641353	0.576546	0.299617	0.588981	0.551275	0.484267	0.098628	0.124132	0.536646	0.112913	0.173424
	0.705817	0.47412	0.675102	0.692123	0.626723	0.429498	0.519907	0.556175	0.417922	0.447743	0.0995315	0.195235	NaN	0.135395	0.160043
	0.738144	0.190276	0.260237	0.658245	0.570164	0.59573	0.560401	0.538739	0.41741	0.572312	0.0651595	0.163372	0.129862	0.137817	0.16162
	0.530816	0.307556	0.705609	0.734534	NaN	0.618132	0.402595	0.108808	0.411717	0.253564	0.111344	0.107808	0.0872531	0.16791	0.158795
	0.630378	0.103739	0.135191	NaN	0.152868	0.547413	0.431508	0.630427	0.299248	0.526728	0.10033	0.146571	0.103702	0.169338	0.148493
	NaN	0.214699	0.69622	NaN	0.623247	0.509511	0.483851	0.59833	0.4853	0.368923	0.0971248	0.177174	0.0525392	0.140311	0.136164
	NaN	0.619005	NaN	0.604658	0.703133	0.414444	0.461257	0.60325	0.368205	0.50953	0.110824	0.130767	0.111154	NaN	0.115483
	NaN	0.71452	0.705488	NaN	NaN	0.411626	0.123652	0.417549	0.349	0.388947	0.036662	0.154755	0.16191	0.142302	0.167119
	0.505205	0.591128	0.639658	0.616033	0.428571	0.512567	0.401595	0.482363	0.34828	0.462283	0.10109	0.133516	0.207384	0.105729	0.169465
	0.490588	0.775862	0.59821	0.0974125	0.600308	0.484936	0.412221	0.397927	0.45979	0.684184	0.0629408	0.152695	0.0613773	0.106478	0.174319
	0.676483	0.725155	0.653072	0.610397	0.722143	0.5153	0.512837	0.551831	0.448049	NaN	0.0659276	0.241244	0.156447	0.151199	0.127375
	0.764858	0.660291	0.564079	0.619898	0.676134	0.465669	0.55999	0.54745	0.453189	0.17894	0.121993	0.113344	0.286042	0.109232	0.133564
	0.5832	0.597843	0.758819	NaN	NaN	0.514286	0.512594	0.498512	0.293242	0.516148	0.0312741	0.219277	0.161643	0.0881053	0.253644
	0.608424	0.533942	0.719682	0.559353	0.665116	0.440378	0.442635	0.523118	0.435079	0.506745	0.108997	0.213769	NaN	0.143029	0.135238
	0.0661224	0.654348	0.110329	0.127748	0.670041	0.483032	0.447719	0.424725	0.519403	0.519718	0.0582889	0.133311	NaN	0.106616	0.12525
	0.617237	0.579795	NaN	NaN	0.65812	0.450794	0.37312	0.495388	0.407914	0.567744	0.126189	0.137109	0.351133	0.103713	0.205443
	0.739316	0.740428	0.614379	0.637975	NaN	0.502582	0.462217	0.522801	0.526628	0.494099	0.060135	0.279135	0.0868917	0.167972	0.197825
	0.618557	0.546506	0.650801	0.318376	0.346964	0.560844	0.459197	0.354227	0.536735	0.371159	0.0955559	0.204286	0.14533	0.0751981	0.162306
	0.572761	0.741563	0.747232	0.616071	0.480969	0.639832	0.467916	0.494535	0.415661	0.485461	0.13265	0.199561	0.131978	NaN	0.0393759
	0.582452	0.478738	0.753025	0.589346	0.621049	0.572288	0.539017	0.626047	0.554849	0.419933	0.0988636	0.178808	0.411429	0.0779423	0.10817
	0.497198	0.688812	0.67455	0.452035	0.148178	0.486643	0.455189	0.566726	0.458889	0.491538	0.0740217	0.183214	0.154836	0.155013	0.189784
	0.569171	NaN	0.741149	0.501652	0.487764	0.308798	0.489885	0.460637	0.46217	0.502822	0.147918	0.0969231	0.161382	0.125176	0.139464
	0.683071	0.687265	0.667132	0.304774	0.605743	0.328587	0.444058	0.495806	0.502801	0.471526	0.102543	0.144261	0.126467	0.089011	0.190237
	0.530592	0.555875	0.733613	0.544087	0.679193	0.519337	0.474835	0.344794	0.313311	0.430873	0.0877763	0.149347	0.0857798	0.113283	0.195328
	0.662894	0.68639	0.468214	0.731344	0.676209	0.459758	0.506773	0.514726	0.382685	0.107201	0.12156	0.0899768	0.197779	0.159268	0.218329
	0.6069	0.345924	0.627707	0.331732	0.100951	0.560391	0.446371	0.499675	0.391231	0.148458	0.120948	0.0764632	0.145342	0.106355	0.230907
	0.379677	0.700301	0.817745	0.747796	0.371981	0.458274	0.578571	0.517199	0.0727498	0.510577	0.117485	0.155305	0.299125	NaN	0.190197
	0.602018	NaN	0.648892	0.685747	0.640659	0.442812	0.405229	0.480547	0.509991	0.633599	0.121966	0.117839	0.126602	0.125819	0.448746
	0.580805	0.734968	0.572693	0.592791	0.691211	0.37634	0.499055	0.623564	0.441761	0.438243	0.12039	0.154906	NaN	0.0586731	0.150468
	0.594208	0.692443	0.690932	0.590536	0.613994	0.153144	0.4376	NaN	0.337766	0.581098	0.056019	0.184821	0.185487	0.132634	0.151154
	0.63269	0.120695	0.606582	0.577285	0.135892	0.404012	0.606445	0.447564	NaN	0.417687	0.112026	0.0764151	0.483777	0.116571	0.237951
	0.663827	0.513845	0.537666	0.766622	0.820899	0.331224	0.503541	0.656886	0.372487	NaN	0.155663	0.281739	0.128338	NaN	0.159029
	0.70847	0.719656	0.727785	0.216681	0.663269	0.563736	0.533987	0.539912	0.307395	0.393269	0.0844765	0.130645	0.0785269	NaN	0.142112
	0.557274	0.764363	0.593755	0.771183	0.891756	0.413937	0.469204	0.439648	0.556223	0.640839	0.118163	0.128679	NaN	0.0906668	0.11894
	0.266251	0.577129	0.746829	0.650229	0.692062	0.412342	0.415646	0.53771	0.427596	0.479299	0.141226	0.38853	0.147912	0.108539	0.154408
	0.54266	0.685603	0.160528	0.163258	0.60199	0.407197	0.554391	0.449282	0.425031	0.432602	0.112098	0.145654	0.148714	NaN	0.150703
	0.633776	0.634387	0.855939	0.619371	0.736176	0.410677	0.395324	0.575418	0.487618	0.567143	0.149881	0.195707	0.236571	0.0940364	0.15901
	NaN	0.643829	0.709489	0.271879	0.516857	0.443864	0.502423	0.48706	0.388767	0.629706	0.171839	0.0951203	NaN	0.102005	0.226657
	0.75529	0.610842	0.157375	0.650693	0.68792	0.409351	0.505562	0.40984	0.406564	0.518984	0.116547	0.220618	0.219816	0.119325	0.212033
	0.110638	NaN	0.774967	0.627716	0.144125	0.534066	0.60106	0.168834	0.463433	0.564741	0.10886	0.204317	NaN	0.13646	0.0853289
	0.521377	0.661224	0.711374	0.729604	0.177089	0.42141	0.38965	0.555894	0.458071	0.52853	0.111197	0.183382	0.162374	0.0871938	0.0976017
	0.634758	0.536029	0.739362	0.145679	0.449469	0.462857	0.568318	0.45414	0.426825	0.406444	0.0793789	0.135787	NaN	0.0823364	0.218494
	0.539913	0.131162	0.705382	0.694286	0.538393	0.503278	0.561452	0.617179	NaN	0.518377	0.0614273	0.141296	0.339003	0.143188	0.19378
	0.583792	0.193878	0.412185	0.293985	0.670355	0.398207	NaN	0.558595	0.491325	0.468165	0.146131	0.490909	NaN	0.19461	0.205595
	0.584281	0.542281	0.59185	0.591953	0.68072	0.494376	0.488839	0.67411	0.424943	0.391048	0.0659035	0.157986	0.0961781	0.0779945	0.128165
	0.59803	0.547376	0.6862	0.770856	0.654997	0.392177	0.280984	0.462749	0.456477	0.472955	0.158981	0.193067	0.251057	0.304983	0.210612
	0.624185	0.703679	0.67507	0.825	0.621285	0.451121	0.52916	0.488918	0.516404	0.491925	0.0773685	0.140506	0.235243	0.124181	0.171175
	0.448638	0.670241	0.511599	0.144643	0.568528	0.495918	0.516782	0.36941	0.517311	0.532092	0.0922116	0.199589	0.0707021	0.107722	0.187244
	0.534344	0.824252	0.650575	0.270275	0.638568	0.556584	0.520527	0.581522	0.431562	0.655926	0.106128	NaN	0.155226	0.173922	0.256303
	0.700487	0.624986	NaN	0.610212	0.596277	0.391237	0.44467	0.194302	0.459916	0.537483	0.0772233	0.224236	0.245222	0.755685	0.37719
	0.570979	0.126115	0.665546	0.662258	0.182671	0.48048	0.499046	0.501139	0.477433	0.345753	0.0727265	0.116338	0.15699	NaN	0.172957
	0.687916	0.610736	0.611061	0.564371	0.735233	0.472447	0.564143	0.617029	0.47445	0.671006	0.122101	0.261219	0.0633935	0.149884	0.106618
	0.578063	0.506096	0.740959	0.629478	0.6265	0.52118	0.467371	0.602038	0.483648	0.551681	0.196376	0.203617	0.606122	NaN	0.135976
	0.583753	0.299089	0.274026	0.764987	0.749855	0.555816	0.389274	0.63301	0.488459	0.505566	0.061519	0.373736	0.160169	0.131397	0.216036
	0.736031	NaN	0.76857	0.447058	0.194472	0.258894	0.421175	0.5794	0.429963	0.569355	0.093379	0.0928318	0.162141	0.231429	0.162047
	0.553359	0.646978	0.657333	NaN	0.445684	0.518545	NaN	0.550348	0.42126	0.309477	0.214728	0.169222	0.147455	0.367531	0.174062
	0.453919	0.701172	0.775338	0.509984	0.0867524	0.378615	0.433032	0.455396	0.102879	0.592483	0.111345	0.197439	0.121972	0.112935	0.140481
	0.583807	0.748494	0.112761	0.151015	0.592946	0.418577	0.350779	0.673387	0.294034	0.224216	0.0764001	0.100852	NaN	0.111841	0.138327
	0.689396	0.350366	0.841905	0.444799	0.707717	0.580946	0.362616	0.559147	0.475387	NaN	0.12788	0.239539	0.112812	NaN	0.215082
	0.652403	0.602161	0.696275	NaN	0.711649	0.401026	0.428571	NaN	0.440816	0.630022	0.191858	0.18723	0.227567	0.121729	0.22813
	0.566937	0.677765	0.444414	NaN	0.608535	0.341833	0.383758	0.639345	0.524046	0.524728	0.0857517	0.174116	0.126043	NaN	0.159693
	0.613871	0.514286	0.164039	0.618132	0.536634	0.49656	0.476359	0.48091	0.244905	0.527946	0.141691	0.194541	NaN	0.141362	0.0976617
	0.613441	0.663947	0.262445	0.707495	0.172031	0.46978	0.401543	0.577018	0.372771	0.521265	0.0929007	0.210006	0.124536	0.11044	0.23254
	0.704292	0.770878	0.576909	0.845182	0.612751	0.52838	0.10276	0.416842	0.435306	0.684643	0.155158	0.12294	0.0793923	NaN	0.215346
	0.754905	0.58334	0.632579	0.702381	0.665129	0.408328	0.545499	0.6082	0.46762	0.328107	0.107073	0.225494	0.111847	0.245765	0.0710118
	0.688753	0.851003	0.53572	0.348245	0.702629	0.221169	0.432727	0.460558	0.292419	0.515806	0.148829	0.0623918	0.114937	0.183262	0.0616422
	0.645682	0.585565	0.688075	0.449683	NaN	0.298317	0.33541	0.602881	0.484091	0.544444	0.112367	0.223892	0.0378235	NaN	0.205446
	0.632538	0.145865	0.210924	0.531407	0.440357	0.462338	NaN	0.459568	NaN	0.414699	0.137865	NaN	0.213427	NaN	0.163131
	0.598282	0.503818	0.718756	0.624917	0.616165	0.56284	0.314025	0.690226	0.397253	0.50181	0.104811	0.170743	0.154624	0.207626	0.209085
	0.652383	0.517037	NaN	NaN	NaN	0.431092	0.2231	0.501989	0.501472	0.455158	0.123874	0.136909	0.0920643	0.104098	NaN
	0.498291	0.674822	0.393421	0.61156	0.730863	0.450512	0.394515	0.522441	0.424063	0.463461	0.0306663	0.146156	0.19605	NaN	0.15313
	0.620623	0.627759	0.254816	0.643471	0.665783	0.537245	NaN	0.425992	0.49482	0.657844	0.116327	0.215152	0.161389	0.139592	0.169746
	0.795666	0.495918	0.610964	0.588637	0.547549	0.433155	NaN	0.54	0.604795	0.553841	0.0921833	0.112408	0.192342	0.11129	0.166873
	0.643176	0.530739	0.62038	0.692596	0.568844	0.284041	0.438559	0.593955	0.512707	0.587994	0.121468	0.2052	0.176839	0.242239	0.226891
	0.621065	0.613976	0.268985	0.543276	0.665286	0.380052	0.398916	0.476583	0.38332	0.431942	0.107879	0.112975	0.335474	0.308747	NaN
	NaN	0.608395	0.66523	NaN	0.674933	0.521189	0.47414	0.560735	NaN	0.469821	0.0903404	0.089011	0.0902814	0.0838509	0.1701
	0.590472	NaN	0.216762	0.536333	0.603546	0.411142	0.539105	0.441625	0.450039	NaN	0.0891313	0.12127	0.233025	0.124825	0.184372
	0.631696	0.645315	0.670595	0.635124	0.646537	0.551805	0.547434	0.475641	0.430125	0.370557	0.0754232	0.13564	0.0968372	0.0763965	0.197404
	0.569977	0.567366	0.658163	0.56446	0.164875	0.51012	0.555666	NaN	0.501045	0.521998	0.0787584	0.19509	0.118984	0.160353	0.0813064
	0.0912034	0.586364	0.665806	0.116571	0.736754	0.420296	0.454317	0.513096	0.468308	0.361563	0.15531	0.13242	0.146334	0.27607	0.202798
	0.435447	0.723972	0.598749	0.303754	0.638232	0.688373	0.485823	0.567669	0.520497	0.511023	0.122579	0.089011	NaN	0.117689	0.202148
	0.619082	0.653334	0.620822	0.600732	0.72875	0.483251	0.521321	0.559557	0.401275	0.535033	0.0771429	0.199828	0.112841	0.119361	0.168818
	0.566689	0.647449	0.160886	0.503028	0.601007	0.51385	0.388074	0.51018	0.331693	0.570753	0.0577369	0.138079	0.211157	0.124839	0.17274
	0.659192	0.115038	0.699693	0.676819	0.648902	0.447281	0.47557	0.447299	0.338068	0.478135	0.106283	0.120907	NaN	0.20781	0.128075
	0.711083	0.53851	0.753048	0.570094	0.460287	0.408983	0.581343	0.218136	0.420033	0.408014	0.1817	0.161751	0.0806873	0.120488	0.167042
	0.584826	0.70695	0.700478	0.495918	0.508146	0.434006	0.563048	0.493356	0.337634	0.335028	0.084375	0.096827	0.0811168	0.124536	0.147782
	0.70573	0.647879	0.169803	0.550736	0.599887	0.514485	0.452264	0.652712	0.499203	0.565889	0.104085	NaN	0.121512	0.132409	0.147841
	0.588643	0.123801	0.72669	0.667775	0.297447	0.424719	0.441997	0.536123	0.549359	0.510208	0.031424	0.28262	0.17589	NaN	0.115883
	0.705461	NaN	0.184411	NaN	0.725414	0.502286	0.393753	0.580214	0.373651	0.530105	0.0160343	0.21566	0.0692308	0.229079	0.216773
	0.340461	0.280901	0.601392	0.573315	0.107488	0.421875	0.343561	0.372563	NaN	0.465896	0.0980333	0.314644	0.0661654	0.134843	0.138041
	0.723434	0.638454	0.745305	0.720282	0.424523	0.390867	NaN	0.419567	0.150211	0.37711	0.07319	0.138166	0.0966377	NaN	0.144408
	0.851327	0.627023	0.178751	0.806194	0.695861	0.351118	0.409664	0.53509	0.0937899	0.558621	0.110683	0.0593017	0.121123	0.052988	0.170168
	0.670416	0.606282	0.675748	NaN	0.639867	0.518154	0.401211	0.519423	0.44476	0.483546	0.0687157	0.0886883	0.14968	0.267033	0.135948
	0.588581	0.748389	0.46372	0.702814	0.662933	0.393792	0.508999	0.402892	0.317017	0.704926	0.125528	0.125818	0.394655	0.124671	0.101713
	0.572981	0.678727	0.741412	0.143993	0.828865	0.479587	0.412067	0.430413	0.559815	0.560428	0.167472	0.206105	0.194485	0.109836	0.134492
	0.645455	0.480569	0.116155	0.726649	0.665384	0.574706	0.432378	0.43296	0.327637	0.418643	0.137194	0.17942	0.380761	0.137074	0.0833705
	0.645545	0.120635	0.664675	NaN	0.612656	0.544437	0.526098	0.477245	0.41635	0.518999	0.141032	0.18578	0.0986201	0.354319	0.157866
	0.482491	0.744	0.719616	0.495304	0.638235	0.513959	0.561864	0.616983	0.601082	0.129043	0.129913	0.15661	NaN	0.100717	0.180318
	0.587675	0.644876	0.683391	NaN	0.0956811	0.427976	0.416886	0.502836	0.465673	0.672801	0.100387	0.101829	0.183501	0.188732	0.182824
	0.612912	0.6046	0.686284	0.603878	0.833545	0.500092	0.412232	0.530116	NaN	NaN	0.223892	0.219115	0.117173	0.138525	0.147086
	0.520995	0.687347	0.731868	0.347009	0.611075	0.455681	0.312741	0.450256	0.451574	0.538416	0.162631	0.127793	0.0898386	0.0985115	0.215171
	0.688076	NaN	0.358714	0.651176	0.633738	0.502597	NaN	0.550365	0.461618	0.541826	0.0769718	0.161072	0.214047	0.130587	0.160018
	0.571447	0.499709	0.526559	NaN	0.695933	0.451042	0.510245	0.405702	0.396444	0.47114	0.0773533	0.117563	0.0902736	0.112672	0.128281
	0.557628	0.828986	NaN	0.324521	0.617454	0.418142	0.387582	0.602256	0.293143	0.433929	0.0619898	0.0791729	0.151517	0.0881297	0.220518
	0.512524	0.706841	0.794781	0.61192	0.771153	0.637295	0.377394	0.500427	0.402085	0.513264	0.0762021	0.3211	0.0515153	0.215758	0.181445
	0.356044	0.626492	0.870288	0.572114	0.596535	0.482215	0.458725	0.537593	0.491481	0.52443	0.119153	0.108038	0.282653	0.0937919	0.198674
	0.573779	0.358551	0.537611	NaN	0.758528	0.431013	0.512806	0.571347	0.562768	0.427201	0.106771	0.181215	NaN	0.350535	0.169828
	0.330899	0.753519	0.647423	0.656164	0.567791	0.545152	0.465253	0.384919	0.478756	0.306338	0.0927987	NaN	0.0851609	0.141831	0.225988
	0.533467	0.627236	0.604109	NaN	0.636429	0.429644	0.224757	0.151083	0.545917	0.414222	0.100879	0.250663	0.17134	0.129086	0.16961
	0.565536	0.814621	0.15117	0.620843	0.747267	0.480017	0.48492	0.450868	0.490858	0.427535	0.136134	0.249854	0.464735	0.139325	0.160714
	0.557101	0.57556	NaN	0.642795	0.625112	0.607621	0.401617	0.542871	0.356044	0.529609	0.118375	0.268247	0.105141	0.0958776	0.167825
	0.514959	0.383503	0.539336	0.561409	0.699756	0.849234	0.520714	0.528836	0.565499	0.403724	0.169535	0.0719128	0.182903	0.189339	0.116601
	0.528571	0.54912	0.687846	NaN	0.130997	0.506823	0.537149	0.489892	0.565512	0.502361	0.11397	0.118797	0.0987634	0.166047	0.203008
	0.528017	0.632266	NaN	NaN	NaN	0.306786	0.474911	0.426985	0.297988	NaN	0.0658091	0.226505	0.130702	0.104205	0.181686
	0.541502	0.576954	0.689362	NaN	0.498214	0.458236	0.524204	0.655102	0.463877	0.554917	0.10357	0.336197	NaN	0.148908	0.186026
	NaN	0.227555	0.137715	0.666596	0.366252	0.425247	0.476227	0.506354	0.46958	0.438183	0.119557	0.118605	0.115988	0.152536	0.184399
	0.669994	0.676577	NaN	0.544538	0.722864	0.329296	0.496443	0.450276	0.443904	0.363449	0.145457	NaN	0.122084	NaN	0.0789713
	0.54391	NaN	NaN	0.431439	0.723464	0.512616	0.514876	0.515765	0.38746	0.462701	0.153229	0.300474	0.0898487	0.11462	0.171715
	0.609548	0.602591	0.177304	0.659525	0.494467	0.454646	0.46134	0.578042	0.486608	0.513482	0.119202	0.259709	NaN	0.416238	0.0877954
	0.705026	NaN	0.438433	0.296039	0.595329	0.39175	0.0902956	0.540652	0.345331	0.393921	0.071171	0.29145	NaN	0.255732	0.203603
	0.738683	0.574208	0.750979	0.109356	0.645091	0.537164	0.463396	NaN	0.0779512	0.523125	0.114125	0.360978	NaN	0.134305	0.19871
	0.65083	0.683575	0.82776	0.614511	0.770824	0.338215	0.309359	0.402484	0.399047	0.36401	NaN	0.101212	0.336555	0.274405	0.208929
	0.636145	0.635535	0.785834	0.63619	0.657264	0.506049	0.461612	0.120165	0.519766	0.475503	0.0126464	0.787842	0.230101	0.0998075	0.127321
	0.478518	NaN	0.633493	0.565521	0.592143	0.536901	0.579917	0.587683	0.551934	0.334507	0.155452	0.132951	0.126703	NaN	0.168324
	0.576811	0.649493	0.765672	NaN	0.613659	0.610714	0.395508	0.568147	0.175398	0.405723	0.153278	0.164598	0.152066	0.160974	0.194412
	0.644124	0.160301	0.663934	0.21264	0.610765	0.516283	0.458666	0.588778	0.547244	0.534567	0.103687	0.202265	0.297868	0.201359	0.131529
	0.13012	0.641308	0.744065	0.642468	0.660401	0.382665	0.55873	0.462452	0.358947	0.450803	NaN	0.127728	0.25927	0.113766	0.0983098
	0.247598	0.559363	0.787433	0.571933	0.7724	0.325126	0.591429	0.550552	0.395059	0.356692	0.132304	0.163413	0.19186	0.1213	0.144169
	0.579518	0.202077	0.616328	0.619497	0.164084	0.459902	0.378343	0.56343	0.421305	0.460062	0.0773533	0.204725	0.0938224	NaN	0.139622
	0.567321	0.724139	0.6281	0.780011	0.769127	0.402388	0.453782	0.428941	0.411531	NaN	0.0937834	NaN	NaN	0.141872	0.139929
	0.683133	0.637312	0.769471	NaN	0.691183	0.507386	0.512178	0.44537	0.432723	0.571122	0.0893462	0.0961893	0.187919	0.144482	0.137323
	0.618862	0.667957	0.678325	0.698945	NaN	0.4742	0.364033	0.613805	0.474292	0.401257	0.113429	0.252334	0.411632	0.0818733	0.222979
	0.551134	0.767824	0.523659	0.634844	0.59237	0.504074	0.542221	0.628946	0.432321	0.383975	0.109597	0.0596885	0.145451	0.0902608	0.111865
	0.0952642	0.634458	0.657361	0.171791	0.592185	0.444241	0.502739	0.59046	0.339544	0.385714	0.0787767	0.110622	0.231286	0.155979	0.151218
	NaN	0.771051	0.699288	0.0745728	0.488774	0.529566	0.350558	0.491597	0.439819	0.431891	0.124768	NaN	0.238235	0.0862759	0.151783
	0.233314	0.112863	0.736966	0.494766	0.760607	0.52323	0.491011	0.463704	0.506523	0.535413	0.111121	NaN	0.130588	0.141466	0.163312
	0.469565	0.762207	0.70518	0.706641	0.613994	0.478789	0.478446	0.440059	0.391227	0.434234	0.107019	0.169338	0.123745	0.161375	0.15931
	0.746482	0.773518	0.630425	0.750507	0.465023	0.418573	0.508386	0.48259	0.510636	0.470974	0.10294	0.0751391	0.364908	0.145287	0.0892821
	0.504241	NaN	0.651198	0.612512	0.789811	0.351998	0.451568	0.428043	0.493667	0.393066	0.108416	0.200677	0.155172	0.109459	0.220555
	0.706662	NaN	0.545387	0.524512	0.69798	0.522088	0.549266	0.574009	0.502337	0.584881	0.0856468	0.152466	NaN	0.137288	0.105444
	0.587227	0.432524	0.706741	0.590364	0.638225	0.548028	0.582292	0.4608	0.493296	0.420611	0.190436	0.192089	0.301245	0.108312	0.188681
	0.55237	0.217726	0.230255	0.378482	0.694286	0.445826	0.408075	0.593071	0.547418	0.406785	0.115851	0.117809	0.51323	0.0950961	0.165755
	0.692546	0.669925	NaN	NaN	0.634562	0.301606	0.534835	0.425073	0.081122	0.457396	0.0968254	0.249877	0.0849479	0.126615	0.12303
	0.459028	0.25426	0.302075	0.642363	NaN	0.475995	0.570583	0.524118	0.310008	0.538786	0.118366	NaN	NaN	0.675853	0.160113
	0.674525	0.59895	0.710719	0.338526	0.646377	0.497556	0.474621	0.437237	0.382743	0.434108	0.0851757	0.30566	0.112513	0.376071	0.0930569
	0.630301	0.631743	0.746151	0.646229	0.721422	0.418149	0.426393	0.538409	0.299304	0.538497	0.0706936	0.175875	NaN	NaN	0.16701
	0.666016	NaN	0.700655	0.609455	0.639721	0.374502	0.502551	0.527596	0.110204	0.497149	0.0922875	0.263311	0.141353	0.133573	0.226439
	0.640512	0.348863	0.57414	0.223409	0.667688	0.393642	0.445505	0.554411	0.41227	0.56033	0.073669	0.186758	0.166951	0.116611	0.178845
	NaN	0.174557	0.702415	0.556781	0.430451	0.250907	0.454541	0.639701	0.511152	0.477369	0.126146	0.194635	0.264347	0.171315	0.148399
	0.636379	0.601168	0.651692	0.18382	0.538894	0.538327	0.500504	0.366035	0.400757	0.386117	0.15663	0.201036	0.183606	0.0994056	0.158824
	0.589955	0.677372	0.574348	0.673887	0.784996	0.500827	0.4072	0.474936	0.455269	0.683645	0.161363	0.187962	0.122588	0.150486	0.106038
	0.568325	0.457459	0.423891	0.611065	0.619373	0.475382	0.527616	0.512524	0.461914	0.347722	0.17011	0.116198	NaN	NaN	0.18225
	0.516125	NaN	0.397049	0.60387	0.605783	0.489796	0.50277	0.517857	0.504835	0.512671	0.117629	0.158042	0.112697	0.0565451	0.18197
	0.568906	NaN	0.579453	0.764385	0.704177	0.475635	0.446283	0.512484	NaN	0.555079	0.101226	0.234374	0.169689	0.127696	0.188298
	0.621418	0.566783	0.711989	0.253731	0.588547	0.529186	0.494827	0.459845	0.491776	0.567184	0.11179	0.0479454	NaN	0.249262	0.0846868
	NaN	0.564164	0.44907	0.64016	0.511714	0.395927	0.359323	0.458391	0.482014	0.596157	0.0587979	0.100935	0.0668701	0.0838902	0.303061
	0.185922	0.153968	0.449952	0.655396	0.325119	0.354399	0.443571	0.490456	NaN	0.580236	0.12968	0.216722	0.265438	0.0612795	0.174983
	0.587773	0.717643	0.429575	0.0894842	0.636882	0.367629	0.405192	0.52323	0.309122	0.653847	0.0689895	0.157717	NaN	0.0521236	0.151998
	0.524277	0.589122	0.163187	NaN	0.825882	0.535233	0.521928	0.627992	0.426696	0.471599	0.105643	0.213976	0.113691	0.166957	0.142804
	0.115336	0.542169	0.535691	0.564759	0.624135	0.478875	0.482325	0.499494	0.452207	0.523989	0.090695	0.221871	0.255301	0.298865	0.193996
	0.583143	0.13344	0.343097	0.552971	0.571704	0.391935	0.453358	0.165948	0.514918	0.244168	0.0737263	0.127711	0.368647	0.0996053	0.192857
	0.722093	0.680802	0.107291	0.574214	0.613126	0.563828	0.607111	0.422256	0.379414	0.449259	0.139415	0.42035	0.207371	0.104235	0.133873
	0.631642	0.576023	0.794544	0.31402	0.665425	0.414848	0.467282	0.425875	0.496145	0.435922	0.105485	0.153375	0.332249	0.164992	0.17785
	0.59871	0.52954	NaN	0.650282	0.668998	0.451612	0.514666	0.537842	0.445118	0.467647	0.0972288	0.100572	0.123651	0.0964286	0.230865
	0.395865	0.74955	0.558789	0.755825	0.691071	0.354326	0.55102	0.735268	0.493958	0.537065	0.117835	0.211108	0.224269	0.191792	0.185008
	0.692763	0.511668	0.400645	NaN	0.145196	0.425561	0.503571	0.40453	0.451393	0.259546	0.102926	0.143681	0.109099	0.126324	0.249271
	0.583043	0.663551	0.101854	0.158405	NaN	0.452299	0.429394	0.593583	0.355044	0.512277	0.0783871	0.295401	0.126285	0.204332	0.262318
	0.104277	0.235893	0.66464	0.601982	0.178188	0.520879	0.391476	0.548463	0.629278	0.373414	0.0608461	0.211046	0.177675	NaN	0.203807
	0.539042	0.682246	NaN	0.19665	0.674579	0.439714	0.465299	0.472944	0.387453	0.354282	0.138925	0.187222	0.151965	NaN	0.169798
	0.643556	0.149185	0.551546	0.528498	0.37437	0.305446	0.471523	0.465768	0.4072	0.531526	0.117048	0.136094	0.107131	NaN	0.156849
	0.675185	0.680055	0.632219	0.590821	0.634256	0.306238	0.570753	0.496402	0.570698	0.489869	0.142078	0.0976404	0.116594	0.359545	0.171868
	0.602904	0.72894	0.456488	0.665269	0.764854	0.566913	0.454115	0.607401	0.544158	0.512367	0.16833	NaN	0.126892	NaN	0.191165
	0.680006	0.708029	0.515446	0.173203	0.494239	0.577343	0.536981	0.520105	0.112536	0.6443	0.11029	0.135959	0.111654	0.177558	0.18632
	0.605731	0.597295	0.608077	0.582668	0.3871	0.525678	0.496994	0.440988	0.419068	0.366589	0.132691	0.173251	NaN	0.250611	0.184557
	0.589343	0.612832	0.666999	0.488571	0.668941	0.493714	0.481352	0.445468	0.419255	0.611852	0.0881952	0.25986	0.0961832	0.170168	0.198854
	0.527143	0.641471	0.637247	0.732049	0.657513	0.538803	0.452605	0.544256	0.51013	0.473621	0.119352	0.20804	0.54	0.116069	0.16014
	0.481023	0.695923	0.652208	0.620195	0.637892	0.542365	0.490541	0.324564	NaN	0.4363	0.147881	0.165578	NaN	0.181653	0.299077
	0.581357	0.780012	0.671228	0.991521	0.69859	0.478818	0.469951	0.546924	0.446617	0.469334	0.110653	NaN	0.249231	0.151339	0.241204
	0.687212	0.110588	0.731104	0.56289	0.786027	0.545941	0.605275	0.689171	0.0794165	0.484212	0.11782	0.256248	0.268667	0.207924	0.189588
	0.696533	0.65779	0.549179	0.654337	0.585061	0.480237	NaN	0.460185	0.508115	0.194173	0.136897	0.0779335	0.155183	0.264008	0.171511
	0.673693	0.434466	0.659447	0.586655	0.600398	0.486455	0.497484	NaN	0.396831	NaN	0.0727763	NaN	NaN	0.095677	0.181078
	0.625616	0.659029	0.556303	0.561416	0.490169	0.414567	0.495238	0.474089	NaN	0.476583	0.118108	0.173639	0.144769	0.0724496	0.222913
	0.7303	0.121322	0.80674	0.683996	0.675461	0.500911	0.571391	0.402524	0.500618	0.45087	0.126624	NaN	NaN	NaN	0.135051
	0.621551	0.637316	0.646859	NaN	0.67379	0.526473	0.509185	0.576338	0.264556	0.428538	0.0421738	0.149131	0.371159	NaN	0.365159
	0.698059	0.51256	0.636513	NaN	0.110188	0.468	0.395865	0.471563	0.532304	0.616379	0.0851253	0.0860969	0.0893233	0.313393	0.0974436
	0.746475	NaN	0.76378	0.623641	0.664364	0.454069	0.325541	0.575453	0.098774	0.52013	0.0761278	NaN	0.0926576	0.100384	0.17015
	0.675311	0.59571	0.747837	0.175464	0.6852	0.450578	0.212338	0.100213	0.328336	0.494727	0.121608	0.234398	0.180326	0.107471	0.196572
	0.568802	NaN	0.722919	0.740423	0.696741	0.361932	0.341067	0.418469	0.463799	0.456306	0.102182	0.0772821	NaN	0.358526	0.205989
	0.740418	0.568076	0.759841	NaN	0.565868	0.517122	0.430511	0.486496	0.502496	0.440056	0.0573425	0.101603	0.104834	0.136134	0.187244
	0.750713	0.467881	0.524186	0.560542	0.701633	0.480562	0.436852	0.629846	0.546241	0.596733	0.0616511	0.17474	0.129518	0.135388	0.101304
	0.558522	0.470297	0.533311	0.163558	NaN	0.513551	0.499654	0.41536	0.438031	0.509143	0.135948	0.170942	0.150224	0.171957	0.079578
	0.524136	0.359416	0.674602	NaN	0.729128	0.613976	0.325534	0.564913	0.438916	0.443906	0.066007	0.218063	0.193526	NaN	0.149403
	0.739581	0.646735	0.556932	0.59512	0.635973	0.546708	0.13543	0.512049	0.444669	0.599653	0.115643	0.0935065	0.14881	0.146748	0.231429
	0.632895	0.21597	0.590199	0.470089	0.102431	0.492953	0.406199	0.463061	0.307578	0.56307	0.163469	0.204291	0.104113	0.171095	0.13097
	0.558766	0.133291	0.348433	0.452114	0.609506	0.364742	0.577494	0.476697	0.46127	0.697456	0.212056	0.113606	0.216521	0.0834917	0.172556
	0.795848	0.187587	0.413813	0.564278	0.169888	0.422908	0.441602	0.53166	0.412415	0.277292	0.109438	0.189796	0.104247	0.480214	0.19734
	0.55857	0.157381	0.696916	0.235141	0.510486	0.53439	0.604542	0.525296	0.574839	0.431105	0.119658	0.0908787	0.172212	0.172374	0.175155
	0.68541	0.708486	0.134303	0.731794	0.677162	0.424896	NaN	0.567328	0.375114	0.427542	0.139934	0.0878415	0.101504	0.210515	0.191294
	NaN	0.660418	0.629837	0.8222	0.572314	0.48246	0.465649	0.570602	0.338432	0.504687	0.12398	0.120513	0.0854881	0.314292	0.161058
	NaN	0.704216	0.610439	0.548781	0.644694	0.493208	0.448664	0.720378	0.438636	0.387245	0.113489	0.136066	NaN	0.0714459	0.200801
	0.180719	0.662077	0.650564	NaN	0.173225	0.399712	0.451668	0.481842	0.222556	0.498019	0.100456	0.100685	0.0706455	0.0776907	0.157997
	0.139856	0.670536	0.809835	NaN	0.0623909	0.381367	NaN	0.529276	0.525574	0.467336	0.0859488	0.183981	0.129142	0.0765595	0.162269
	0.601052	0.123393	0.658396	NaN	0.686108	0.172442	0.480441	0.453322	0.508333	0.441111	0.142599	0.179596	NaN	0.174917	0.112567
	0.525829	0.175538	0.694286	0.722346	0.797863	0.515494	0.47209	0.628767	0.404036	0.471069	0.105004	0.225284	0.13582	NaN	0.209596
	0.695355	0.469098	0.718831	0.65553	0.681768	0.52	0.496898	0.546508	0.362323	0.488298	0.116188	0.327019	0.18924	0.0735592	0.219746
	0.569774	0.709322	0.710031	0.703748	0.315584	0.491647	0.460525	0.374237	0.583138	0.531753	0.127881	0.198999	NaN	0.18674	0.180271
	0.603226	0.471961	0.142205	0.61145	0.444602	0.503507	0.414718	0.49868	0.457076	0.536399	0.0927023	0.225651	0.117798	NaN	0.163976
	0.606369	0.479732	0.721446	0.658504	0.745824	0.50032	0.509423	0.473608	0.433929	0.603965	0.101545	0.0917017	0.127057	0.111944	0.163636
	0.589681	NaN	0.625384	0.50159	0.126648	0.509494	0.565832	0.427349	0.561822	0.375553	0.121935	0.228292	0.138884	0.111307	0.147767
	0.725281	0.589866	0.631447	0.537988	0.0959322	0.432976	0.58011	0.667418	0.473234	0.510766	0.0896535	0.1814	0.202323	0.0871647	0.125097
	0.610601	NaN	0.655714	0.505419	0.389496	0.453171	0.37621	0.500578	0.59953	0.501087	0.130204	0.206665	NaN	0.220698	0.161639
	NaN	0.656573	NaN	0.63514	0.706641	0.434266	0.481741	0.593376	0.440594	0.43817	0.0627439	0.306942	0.248058	0.0805436	0.313393
	NaN	0.682934	0.636171	0.689563	0.93004	0.449403	0.501942	0.545251	0.395209	0.414825	0.0962827	0.0792795	0.0593772	0.130393	0.196364
	0.581113	0.561586	0.768089	0.579599	0.505837	0.492554	0.271524	0.475204	0.494399	0.101052	0.0893826	0.231902	0.192348	0.295033	0.201906
	0.0863539	0.372782	0.818467	0.242857	NaN	0.40305	0.455164	0.67001	0.513633	0.636254	0.11224	0.151242	0.192095	0.171785	0.193158
	0.640736	NaN	0.720485	0.472186	0.103491	0.396404	0.422802	0.462471	0.509411	0.133677	0.19724	0.17675	0.172422	NaN	0.128297
	0.708765	0.604108	0.721793	0.629581	0.183866	0.452942	0.112709	0.545663	0.382855	0.551641	0.142707	0.238556	0.10104	0.153045	0.15421
	0.686107	0.614152	0.690819	0.603164	0.721803	0.436441	0.438834	0.389128	0.350592	0.482143	0.087917	0.113574	0.108736	0.117587	0.0752223
	0.54523	0.730916	NaN	0.695556	0.120159	0.654074	0.218901	0.512263	0.466293	0.439528	0.126016	0.455663	0.293782	0.120745	0.139764
	0.60397	0.577832	0.517644	0.567373	0.759494	0.449109	0.463489	0.544389	0.319708	0.457979	0.0935509	0.152411	0.578571	0.149347	0.158513
	0.665228	0.659656	0.60391	0.819238	0.527169	0.455212	0.430997	0.563172	0.483247	0.45925	0.0923623	0.14389	0.0745653	0.105654	0.18177
	0.671102	0.427239	0.68443	0.544474	0.682729	0.728792	0.299294	0.632319	0.526127	NaN	0.085084	0.11004	0.185075	0.159151	0.210096
	0.614463	0.626898	0.145307	0.393921	0.600707	0.430294	0.478753	0.431105	NaN	0.566946	0.110204	NaN	NaN	0.129971	0.174335
	0.619789	0.550473	NaN	0.566391	0.691299	0.562966	0.502214	0.541585	0.494454	0.502645	0.0746849	NaN	0.122665	NaN	0.10197
	NaN	NaN	0.606827	0.325446	0.294909	0.503285	0.480281	0.491039	0.410445	0.598872	0.141779	0.160775	0.0972448	NaN	0.204202
	0.683117	0.621614	0.732503	0.0890592	0.500283	0.613491	0.437268	0.589991	0.397228	0.322796	0.136383	0.0963704	0.266547	0.0787913	0.214811
	0.818608	0.677534	NaN	0.561571	0.642857	0.347962	0.489976	0.617198	0.296978	0.458956	0.683385	0.292835	0.112443	0.14915	0.268247
	0.688154	0.760978	NaN	0.538613	NaN	0.444643	0.472897	0.450732	0.32869	0.481733	0.0674719	0.128162	0.720677	NaN	0.250496
	0.62361	0.659192	0.579434	0.567805	0.702663	0.34829	0.562511	0.513709	0.383812	0.445619	0.132078	0.15458	0.0808969	0.110934	0.194124
	0.629755	NaN	NaN	0.662125	0.712653	0.522304	0.562013	0.404135	0.383873	0.472251	0.112513	0.127295	0.283723	0.0714439	NaN
	0.676858	0.21039	0.788445	0.628461	0.676974	0.435064	0.495918	0.538647	0.451448	0.458209	0.105882	0.227983	0.107327	0.190913	0.118681
	0.61706	0.684342	0.580481	0.543878	0.743514	0.499743	0.476015	0.350268	0.416333	0.267739	0.129714	0.138666	0.150932	NaN	0.120589
	0.653701	0.692886	0.577482	0.128438	0.725992	0.18776	0.362431	0.529307	0.396249	0.538158	0.175325	0.258012	0.0956925	0.196301	0.151098
	0.558077	0.698585	0.595102	0.155214	0.792116	0.424706	0.564394	0.55587	0.452526	0.537945	0.130601	0.0387782	0.117062	0.0988885	0.236152
	0.622775	0.692769	0.699313	0.552827	0.209314	0.48841	0.635093	0.491362	0.309021	0.593235	0.13003	0.149816	0.0529128	0.146433	0.213461
	0.160239	0.531048	0.577225	0.619481	0.621122	0.488139	0.485649	0.528328	0.382434	0.482762	0.153232	0.0389189	0.0760717	0.140435	0.211966
	0.753235	0.639817	0.600155	0.615038	0.575566	0.409097	0.44515	0.419235	0.472697	0.551931	0.118094	0.222898	0.451568	0.106579	0.251456
	0.200378	NaN	0.750831	0.423143	0.70666	0.459974	0.542593	0.573637	0.369569	0.46758	0.100429	0.148897	NaN	0.0723787	0.211121
	0.574258	0.181495	0.537455	0.130683	NaN	0.448006	0.497801	0.458604	0.43606	0.530548	0.117893	0.145583	0.0792564	0.0797012	NaN
	0.643709	NaN	NaN	0.790443	0.595748	0.462925	0.501914	0.653247	0.462592	0.610204	0.123819	0.211916	0.378874	0.219127	0.198857
	0.669249	NaN	0.41386	0.612605	0.657185	0.374722	0.36768	0.56519	0.362613	0.586509	0.111603	0.175991	NaN	0.140934	0.201127
	0.571684	0.579136	0.733607	0.711358	0.492139	0.461345	0.485872	0.440909	0.159861	0.429207	0.107603	0.167451	0.0936134	0.124718	0.161907
	0.652541	0.125148	0.600477	0.543047	0.735792	0.422309	0.0995964	0.501734	0.639935	0.333496	0.10271	0.117915	0.172889	0.16198	0.0400742
	0.610673	NaN	NaN	0.619363	NaN	0.469455	0.57169	0.42147	0.459115	0.526686	0.167899	0.191645	0.122969	NaN	0.138886
	0.660418	0.137664	0.184079	0.645807	0.666642	0.479221	0.39789	0.608709	0.338638	0.397842	0.122436	0.160411	0.114243	0.163717	0.102689
	0.620091	0.606657	0.505947	NaN	0.770051	0.375431	0.409528	0.447154	0.358743	0.353407	0.154286	0.430602	0.250125	NaN	0.223363
	0.645766	0.59036	0.634618	0.511896	0.688776	0.468081	0.411943	0.410286	0.39858	0.463062	0.123028	0.200522	NaN	NaN	0.191
	0.667089	0.407987	0.54	NaN	0.673929	0.399252	0.419353	0.571073	0.385219	0.471953	0.156735	0.115751	NaN	NaN	0.140437
	0.732503	0.617363	NaN	0.556961	0.655389	0.58189	NaN	0.606212	NaN	0.463161	0.089011	0.167077	0.146126	0.114631	0.12818
	0.16191	0.464389	0.488763	0.586373	0.62929	0.454744	0.438997	0.566658	0.427573	0.487254	0.114771	0.319691	0.353539	0.16126	NaN
	0.768311	0.587064	0.191287	0.158714	0.771723	0.41488	0.425073	0.247543	0.552905	0.353381	0.121684	0.139655	0.157064	0.105755	0.14869
	0.658255	0.699317	0.625428	NaN	0.716134	0.45668	0.192615	0.457298	0.421433	0.388066	0.14231	0.178022	0.177476	0.221027	0.152461
	0.632571	0.619853	0.647191	NaN	0.664513	0.465203	0.46305	0.520437	0.388351	0.249262	0.111659	0.704348	0.065632	0.139228	0.175122
	0.638828	0.54886	0.651429	0.119083	0.674511	0.372425	0.500853	0.427327	0.426035	0.495266	0.103846	0.198331	0.155573	0.102416	0.190416
	0.617566	NaN	0.834189	NaN	0.585358	0.473095	0.346417	0.39839	NaN	0.436136	0.106404	0.218366	0.103999	0.51256	0.116501
	0.91461	0.756249	0.631169	0.601889	NaN	0.422681	0.442688	0.572524	0.342901	0.534315	0.082615	0.152892	0.139201	0.162811	0.144054
	0.621709	0.52646	0.433929	0.500491	NaN	0.413265	0.522952	0.514829	0.461013	0.69214	0.110167	0.0466355	0.0881336	0.137829	0.154286
	0.122215	0.689191	NaN	0.215649	0.246065	0.384199	0.41056	0.569841	0.452567	0.473017	0.120017	0.132174	0.0964286	0.152844	0.16136
	0.61519	0.732541	0.696984	NaN	0.675426	0.46677	0.0933946	0.684248	0.482067	0.487601	0.107641	0.152936	0.197879	0.113084	0.107641
	0.624313	0.168557	0.722899	0.722279	0.653028	0.389213	0.532569	0.439207	0.363699	0.427549	0.0651529	0.0636429	NaN	0.137913	0.144643
	0.885349	0.627311	0.479912	0.693863	0.786142	0.144225	0.441911	0.537031	NaN	0.546001	0.173457	0.101829	0.0487041	NaN	0.154804
	0.553776	0.737532	0.765693	0.514414	0.385714	0.475659	0.488039	0.513372	0.160327	0.400063	0.170886	0.0858224	0.170455	NaN	0.126779
	0.579505	0.484918	0.77742	0.666334	NaN	0.528675	0.517328	0.704111	0.51151	0.544078	0.131722	0.101992	0.170051	0.16194	0.162034
	0.559908	0.68797	0.783206	0.719909	0.731527	0.389319	0.464139	0.567349	0.503456	0.481128	0.086709	0.273391	0.132016	0.0664221	0.102792
	0.657933	0.602866	NaN	0.779534	NaN	0.401994	0.480471	0.495066	0.558865	0.636834	0.114777	0.379845	0.251757	0.121608	0.127358
	0.520459	0.694286	0.712088	0.643843	NaN	0.340564	0.402517	0.489381	0.4391	0.464301	0.105993	0.132135	0.127107	0.0790244	0.194759
	0.610419	0.620524	0.388693	0.852091	0.778981	0.470317	0.104684	0.574051	NaN	0.613469	0.13694	NaN	0.964286	0.147508	0.140329
	0.499813	0.649211	NaN	NaN	0.249171	0.477134	0.590881	0.498696	0.405427	0.500155	0.0957247	0.167899	0.167257	0.193092	0.158086
	0.639074	0.328079	0.334457	NaN	0.605649	0.527633	0.335044	0.595013	0.281803	0.527919	0.609292	0.0928109	0.0735372	0.182022	0.170416
	0.60502	0.14507	0.71854	0.579143	0.686213	0.381024	0.417892	0.487218	0.510801	0.375126	0.141807	0.131721	0.110763	0.220268	0.159018
	0.60676	0.116995	0.281993	0.274864	0.646479	0.518752	0.544123	0.518046	0.352541	0.47426	0.0595442	0.190608	NaN	0.155569	0.0826531
	0.666234	0.637958	0.688102	NaN	0.629646	0.436367	0.509824	0.5396	NaN	0.402712	0.166511	0.234429	0.147364	0.174795	0.212434
	0.579325	0.646341	0.214608	0.650814	0.315584	0.225206	0.53867	0.579369	0.339155	0.551242	0.149666	0.192857	0.119571	NaN	0.138113
	0.551535	0.242936	0.475635	NaN	0.681982	0.478997	0.544786	0.54206	0.549979	0.480111	0.159006	0.177392	0.196262	0.389681	0.205443
	0.756515	0.19424	0.544538	0.583879	0.784167	0.558719	0.446891	0.488089	0.357378	0.480065	0.0999525	0.188468	0.097642	0.123535	0.196436
	0.489339	0.186889	0.555721	0.571755	0.528201	0.387204	0.507071	0.59374	0.403097	0.507607	0.105045	0.117973	0.0868781	0.269673	0.626423
	0.760355	0.816617	0.636791	0.519602	NaN	0.461874	0.430135	0.539116	0.434262	0.500985	0.118076	0.156682	0.0598522	0.083749	0.225874
	0.668807	0.618937	NaN	0.695888	0.966405	0.375105	0.458649	0.53815	0.512601	0.497773	0.0829886	0.042542	0.144809	0.144198	0.146742
	0.574554	NaN	0.576527	0.614212	0.684169	0.469585	0.542596	0.634513	0.50287	0.519771	0.131826	0.157792	NaN	0.160931	0.197709
	0.552287	0.669158	0.591195	0.670648	0.548571	0.514286	0.435681	NaN	0.370705	0.364217	0.0586068	0.0765909	NaN	0.17449	0.164797
	0.632424	0.54903	0.736294	0.692609	NaN	0.374068	0.117397	0.536447	0.431276	0.339031	0.114328	0.247077	0.35434	0.119447	0.185143
	0.517178	NaN	0.66485	0.674711	0.591932	0.410213	0.44534	0.452299	0.395604	0.532444	0.110929	0.0796721	NaN	0.225495	0.146732
	0.148709	0.68982	0.554635	0.534282	0.577444	0.493594	0.438264	0.567429	0.46057	0.240877	0.112373	0.179119	0.0717935	0.140575	0.208883
	0.610455	0.65554	0.472744	0.605462	0.658485	0.346836	0.548052	0.46997	0.451491	0.542625	0.0559698	0.148084	0.205727	0.11312	0.121598
	0.703212	0.604575	0.89251	0.591661	0.621826	0.434358	0.479003	0.554697	0.538136	0.447638	0.10542	0.134283	0.0905248	0.252927	0.135213
	NaN	0.256694	0.125527	0.676827	0.574468	0.451607	0.400873	0.471238	0.425631	0.46507	0.125222	0.071494	0.165306	0.231769	0.205681
	0.620255	0.122147	0.752511	0.724862	0.707252	0.471793	0.428731	NaN	0.505335	0.532394	0.19484	0.187876	0.170074	0.0665025	0.186264
	0.537352	0.532115	0.691124	NaN	0.685684	0.470667	0.121543	0.529331	0.450952	0.48891	0.164977	0.133071	0.105962	0.197495	0.14703
	0.579634	0.554825	0.750857	NaN	0.596066	0.363994	0.586192	0.732807	0.452607	0.411336	0.128571	NaN	0.188148	0.198608	0.16437
	0.638495	NaN	0.605111	0.66146	0.542165	0.405538	0.496063	0.531366	0.455898	0.608758	0.100574	0.203313	0.198172	0.103579	0.229968
	0.107913	0.644062	0.396549	0.559438	0.71444	0.31709	0.577915	0.492953	0.493361	0.47671	0.159692	0.252408	0.125856	0.127423	NaN
	0.704348	0.52769	0.20233	0.206119	0.614359	0.103356	0.525348	0.435571	0.291202	0.7128	0.120343	0.180262	0.169392	0.112172	0.186907
	0.716846	0.252309	0.711429	0.630495	0.669558	0.495443	0.40153	0.571429	0.451897	0.455894	0.0882127	0.218571	0.144568	0.182805	0.170572
	0.613537	0.701933	0.840813	0.404883	0.710732	0.544767	0.431674	0.483644	0.412511	0.471655	0.189378	0.139004	NaN	0.119328	0.115075
	0.672704	0.112989	0.743449	0.772009	0.655714	0.461626	0.550506	0.397152	0.397155	0.424563	0.13858	0.0486106	0.670296	0.0845401	0.39145
	0.14087	0.0786084	0.598086	0.603888	0.298052	0.39661	0.565277	0.421866	0.392734	0.579141	0.172669	0.126372	0.132353	NaN	0.18914
	0.133969	0.209882	0.636986	0.568702	0.142279	0.410645	NaN	0.525974	0.511732	0.346356	0.122852	0.111283	0.0990737	0.168538	0.136614
	0.531056	NaN	0.782418	0.624721	NaN	0.422637	0.562934	0.428091	0.417377	0.421786	0.129666	0.208975	0.0889109	0.149075	0.230062
	0.364077	0.585467	0.806246	NaN	0.402934	0.441233	0.390471	0.556843	NaN	0.482257	0.112509	0.0933386	0.143826	0.26796	0.255879
	0.664305	0.716327	0.235206	0.733696	0.515413	0.486681	0.329626	0.505329	0.438574	0.145941	0.125756	0.0973528	NaN	NaN	0.146696
	0.637992	0.904018	0.672062	0.462857	0.657129	0.440435	0.263271	0.570495	0.42764	0.504891	0.0963556	0.158541	0.149259	0.157896	0.152256
	0.643337	0.0996216	0.635698	0.568587	0.512896	0.54551	0.555717	0.569721	0.384685	0.411945	0.0936314	0.125776	NaN	0.289286	0.153764
	0.577259	0.163502	0.60579	0.524538	0.676201	0.373623	0.52898	0.538822	0.476221	0.46863	0.134239	0.199467	0.132629	0.0664908	0.183449
	0.579439	0.572932	0.672033	0.624125	0.64927	0.432657	0.457143	0.476743	0.493546	0.506705	0.062865	0.151842	0.130732	0.13151	0.222233
	0.574193	0.732266	0.372275	0.528785	0.132068	0.478518	0.463344	0.483766	0.420285	0.403738	0.127731	0.13919	NaN	0.289286	0.209607
	0.69601	0.870684	0.738908	0.5431	0.306388	0.458435	0.582636	0.466467	0.502099	0.518453	0.079803	0.0855313	0.107058	0.140808	0.270262
	0.631297	0.625288	0.650295	0.194564	0.69283	0.383731	0.520034	0.560974	0.602917	0.514558	0.0785158	0.171534	0.100621	0.911986	0.0562617
	0.724737	0.607952	NaN	0.716108	0.507132	0.422802	0.513987	0.661312	0.426256	0.44958	0.103785	0.129078	0.864747	NaN	0.178334
[truncated: 45,013 more rows]

## Sheet: SI_Data4
			Data for Figure 1E and 3D+E
		normalized RNA level
	Gene name	Control	Splicing Low	A-cis1	A-cis2	A-trans	B-cis1	B-cis2	B-trans
	'RPL19B'	3073.85	2784.95	3113.35	2943.89	3047.99	3180.86	3065.55	2721.43
	'RPS8A'	2198.01	1825.44	1900.29	1896.29	1955.45	1970.45	1993.12	1901.17
	'RPL23A'	1954.37	1763.5	2044.01	1928.24	2015.99	2005.47	2003.74	1698.32
	'RPL32'	3400.4	3185.84	3320.15	3376.37	3281.42	3326.84	3331.53	2852.2
	'RPS11B'	1786.8	1719.94	1768.01	1574.96	1730.39	1686.8	1859.32	1480.42
	'RPS6B'	2439.22	2054.48	2302.82	2324.26	2377.13	2352.39	2286.48	1829.93
	'RPS9B'	4129.18	3554.69	3913.59	3913.42	3741.31	4052.29	4283.1	2947.16
	'RPL21A'	1568.34	1307.89	1355.91	1312.24	1483.96	1369.34	1459.06	915.145
	'RPS14A'	4386.3	3984.11	4202.41	3902.31	3920.7	4168.32	4396.15	3340.85
	'RPS29B'	1246.32	1057.99	1202.76	962.758	1280.14	1127.59	1041.75	978.039
	'RPL31A'	3353.63	3075.45	3265.42	3119.29	3213.09	3154.38	3376.97	2267.71
	'RPL13A'	1027.5	895.144	1076.7	1015.91	1105.05	1013.71	946.583	992.685
	'RPS16B'	1345.11	1301.28	1330.02	1497.06	1381.66	1245.02	1351.7	1166.9
	'RPP1B'	2876.68	2771.81	2846.35	2737.71	2939.06	2498.4	2649	1804.83
	'RPL35B'	1416.79	1204.12	1331.93	1364.51	1365.03	1535.34	1444.74	1685.19
	'RPL35A'	1635.84	1363.54	1456.14	1332.73	1539.96	1475.65	1397.37	1526.99
	'RPS11A'	1595.3	1373.17	1468.53	1308.67	1517.6	1503.76	1461.72	973.217
	'RPS13'	3075.01	2627.27	2926.42	3016.45	2930.99	2919.6	2709.27	2924.39
	'RPS17B'	1795.89	1429.19	1841.17	1819.98	1905.2	1816.8	1801.4	2178.79
	'RPS18A'	2228.78	2000.64	2277.9	2189.39	2357.51	2389.28	2111.21	2882.79
	'RPL27B'	975.767	878.208	1055.4	974.693	1105.84	965.809	1064.16	1379.62
	'RPL37B'	1802.47	1655.74	1679.33	1624.39	1840.77	1766.21	1656.25	1191.37
	'RPS24A'	3148.92	2968.9	2929.26	2838.83	3014.67	2938.62	2991.3	3006.99
	'RPS8B'	2392.13	2255.65	2511.37	2348.82	2355.59	2372.08	2754.22	1832.69
	'RPL23B'	3638.4	3345.33	3535.18	3856.15	3687.49	3490.63	3523.17	3366.21
	'RPS26B'	1137.07	985.027	1049.97	1072.71	1101.38	1046.42	1135.9	1407.56
	'RPL30'	4582	4311.81	4363.02	4633.94	4399.58	4093.22	4254.43	3341.74
	'RPL24A'	1906.5	1835.91	1893.73	1911.6	2013.6	1919.75	1549.26	1644.44
	'RPL7A'	2893.03	2591.17	2505.82	2322.57	2530.59	2596.73	2651.2	1207.74
	'RPL28'	5991.38	5157.39	5688.65	5859.38	5537.55	5435.18	5617.8	6304.7
	'RPS26A'	3099.2	2761.59	2936.04	2764.27	2815.27	3024.35	2940.24	2014.29
	'RPS25A'	4358	3970.78	3955.95	3927.76	3830.9	4174.12	4881.55	3029.64
	'RPL26B'	2439.15	2212.86	2442.04	2634.35	2519.35	2438.29	2309.57	2852.3
	'RPS23A'	3373.47	3114.67	3288.87	3481.44	3428.63	3318.9	3471.39	3924.87
	'RPL24B'	1188.84	1047.46	1079.81	1194.83	1104.37	1123.31	1062.12	626.244
	'RPS0A'	2523.1	2139.59	2101.89	2077.21	2278.2	2521.76	2351.69	1994.35
	'RPL14B'	1300.65	1219.28	1278.99	1344.23	1496.18	1325.08	1479.08	1301.33
	'RPL27A'	1493.19	1382.57	1486.4	1512.6	1593.6	1516.09	1543.73	1834.54
	'RPS27B'	2468.95	2262.98	2328.97	2335.18	2289.56	2332.8	2586.92	2000.69
	'RPL42B'	3631.07	3126.38	3379.96	3346.66	3407.7	3250.13	3695.68	3434.06
	'RPS4B'	1726.26	1614.45	1613.74	1614.71	1796.56	1742.17	1703.58	1259.42
	'RPL2B'	2911.91	2615.22	2914.06	2698.31	2913.72	2880.04	2703.95	2404.45
	'RPL34B'	2247.25	1857.89	2055.18	2050.62	2101.52	2050.21	2030.16	2412.14
	'RPS24B'	763.987	757.844	818.071	704.649	831.404	787.44	766.718	611.657
	'RPL16A'	1348.37	1174.54	1342.35	1186.87	1374.48	1268.21	1317.93	1083.91
	'RPL40A'	3418.93	2934.12	3036.22	3065.32	3037.13	3091.07	3135.25	2271.19
	'RPS21B'	2557	2264.58	2204.07	2375.97	2145.52	2238.33	2731.95	2166.8
	'RPL17B'	1539.48	1323.59	1352.28	1248.12	1383.99	1308.52	1303	1154.86
	'RPL39'	2564.54	2106.23	2391.3	2585.84	2436.92	2326.38	2482.04	3617.66
	'RPS14B'	915.646	868.612	796.057	810.902	737.678	848.394	711.261	700.089
	'RPS4A'	2969.63	2472.17	2603.34	2530.77	2495.29	2622	2225.74	1980.46
	'RPL14A'	3130.86	2854.09	3059.7	2801.26	2947.98	2958.92	2918.68	2490.4
	'TEF4'	1445.99	1481.43	1465.49	1338.98	1509.16	1503.14	1387.85	976.116
	'RPS27A'	980.26	858.83	1032.23	951.212	1012.91	994.044	1087.2	1367.75
	'RPL17A'	2444.61	2193.42	2332.73	2166.82	2251.58	2361.42	2196.33	1557.89
	'RPS21A'	1547.07	1278.92	1462.69	1388.17	1595.3	1689.74	1574.92	1832.6
	'RPL40B'	3125.63	2844.25	2769.86	2786.01	2674.05	2806.65	3208.86	2457.1
	'RPS0B'	1078.64	1039.62	1168.1	941.39	1145.62	1149.79	1168.62	868.723
	'RPL22A'	2514.34	2265.66	2403.84	2332.84	2400.67	2677.9	2664.43	2004.43
	'RPL37A'	1996.55	1821.53	1896.22	1880.52	1953.29	2075.29	1878.03	970.525
	'RPS25B'	1155.46	1047.53	1065.32	1081.1	1146.96	1075.07	1117.3	912.408
	'RPL26A'	1809.32	1467.53	1574.37	1691.09	1612.77	1590.79	1528.86	1950.15
	'RPS22B'	826.556	802.547	869.101	967.428	942.484	919.202	1103.69	1076.06
	'RPS29A'	1987.32	1673.05	1895.44	1845.89	1967.84	1963.57	2128.97	2304.36
	'RPL31B'	1405.31	1331.3	1384.92	1371.12	1341.27	1442.28	1440.28	1567.52
	'RPL6B'	1463.64	1297.31	1482.42	1295.19	1483.98	1511.15	1584.83	1525.31
	'RPS17A'	1628.92	1390.15	1538.27	1569.25	1574.34	1601.43	1603.54	1675.24
	'YML6'	34.5735	52.9869	38.0054	44.9897	44.5778	52.9088	69.9166	46.4817
	'RPS18B'	1798.02	1582.6	1715.7	1941.1	1782.03	1715.16	1779.65	2067.02
	'RPL6A'	2298.76	2120.34	2172.18	2265.43	2180.06	2091.46	2029.86	1466.33
	'ASC1'	2725.2	2722.2	2839.76	2343.75	2826.97	2816.99	3030.89	1944.32
	'RPL13B'	3039.97	2641.73	2843.93	2641.11	2780.64	3042.63	2793.96	2355.98
	'RPS16A'	2374.59	2189.23	2174.08	2427.76	2279.91	2208.48	2497.21	2275.71
	'RPL36A'	914.692	906.065	957.55	768.941	958.56	895.375	946.698	529.666
	'MRPL44'	32.5398	64.0259	71.4501	44.9897	50.7691	51.3055	66.4208	79.1178
	'RPS10B'	1653.1	1349.19	1539.27	1789.14	1695.98	1581.26	1597.75	1945.29
	'RPL20A'	1034.39	980.562	937.439	901.903	988.549	1050.08	1000.71	579.954
	'RPL16B'	1279.22	1123.76	1129.52	957.639	1177.6	1013.28	968.345	745.685
	'RPS7B'	1107.8	1067.57	1132.57	1018.83	1110.58	1169.9	1042.36	815.281
	'RPL42A'	3230.75	2790.49	2810.36	2966.9	2777.47	2850.41	3299.48	2749.98
	'RPL18B'	1076.66	1054.34	880.081	774.239	892.468	1028.2	995.869	988.488
	'RPS19B'	1678.85	1414.39	1575.2	1464.11	1559.68	1568.7	1514	1197.49
	'RPL18A'	4270.03	3745.39	4036.3	3947.54	3956.6	4092.73	4331.78	3084.1
	'RPS19A'	2016.45	1912.75	1976.02	1899.41	1890.15	2005.05	2114.67	1381.75
	'RPL25'	2796.38	2265.19	2765.27	2491.57	2718.01	2590.93	2646.34	1899.82
	'RPS7A'	1607.23	1385.28	1678.3	1590.57	1751.06	1661.52	1586.51	1511.77
	'RPS30B'	2227.79	2111.77	2206.15	2163.06	2205.74	2247.2	2052.84	2122.3
	'RPL33B'	1070.75	875.227	1014.73	1176.71	1119.8	1028.5	903.507	1097.91
	'RPS10A'	2213.03	2064.05	2376.8	2448.46	2335.83	2313.15	2642.69	2729.58
	'RPL20B'	1218.99	920.343	1107.25	1049.79	1096.7	1093.53	928.985	1052.84
	'RPL21B'	1238.22	1091.97	1217.81	1074.36	1167.18	1277.71	1180.29	918.41
	'RPS9A'	552.478	545.177	561.926	531.994	559.21	525.128	548.14	715.004
	'RPS6A'	1847.89	1762.79	1865.61	1613.41	1923.39	1873.9	1719.74	1913.33
	'RPL33A'	1868	1654.9	1676.05	1754.05	1766.61	1727.57	1634.47	1551.55
	'RPL7B'	494.157	617.853	614.42	536.417	546.515	532.109	571.958	389.944
	'RPL43A'	3675.66	3239.38	3450.03	3238.04	3443.21	3468.64	3468.7	2126.07
	'RPS23B'	4088.31	3762.59	4015.77	4370.34	3922.99	3907.16	4069.12	4415.14
	'TMA20'	150.496	242.857	223.472	231.376	211.744	179.569	286.658	265.045
	'RPL43B'	1725.94	1580.22	1730.86	1552.3	1634.94	1695.58	1680.67	1633.01
	'RPL19A'	2246.4	2182.57	2263.65	2167.8	2262.96	2203.01	2174.7	2180.91
	'RPL2A'	1772.8	1532.11	1731.72	1592.86	1664.79	1830.45	1781.2	1226.06
	'RPS30A'	1786.8	1672.38	1682.56	1759.62	1722.06	1730.58	1680.71	2058.09
	'RPL36B'	4061.86	3767.82	3961.87	3847.86	3805.07	4159.82	4171.2	2422.42
	'RPL29'	2346.93	1969.35	2018.85	1947.41	2148.4	2204.53	2132.46	2543.14
	'RPL22B'	408.781	344.415	462.146	452.04	430.919	466.559	513.887	563.714
	'BDH2'	34.5735	55.1947	NaN	36.4203	NaN	32.0659	NaN	11.8677
	'PRX1'	119.99	112.597	82.0916	92.1218	81.7259	80.1649	108.371	79.1178
	'SSA3'	122.024	317.921	282.76	458.467	360.337	211.635	255.196	669.534
	'ATG8'	22.3711	NaN	NaN	25.7084	18.5741	NaN	NaN	20.7684
	'UGA2'	NaN	35.3246	24.3235	27.8508	23.5272	22.4462	NaN	51.4266
	'ETR1'	176.935	167.792	145.941	147.823	115.159	166.743	167.8	196.806
	'RFS1'	266.419	218.571	212.83	274.223	174.596	242.098	216.742	228.453
	'YBR053C'	103.72	125.844	85.1321	96.4066	60.6753	78.5616	59.4291	130.544
	'YBR056W'	107.788	156.753	85.1321	149.966	78.0111	110.627	97.8833	164.169
	'HSP26'	183.036	1154.67	624.809	869.802	594.371	466.559	531.366	1198.63
	'TPS1'	193.205	247.272	104.895	132.827	95.3469	139.487	118.858	88.0186
	'YBR139W'	97.6193	94.9349	69.9299	94.2642	64.3901	67.3385	62.925	65.2722
	'ARA1'	170.834	187.662	107.935	143.539	120.112	142.693	139.833	151.313
	'SSE2'	42.7084	119.221	97.2938	130.684	95.3469	73.7517	80.4041	199.772
	'YPC1'	NaN	NaN	15.2022	21.4237	23.5272	20.8429	NaN	28.6802
	'OM14'	164.732	130.259	65.3693	98.549	75.5346	102.611	104.875	103.842
	'FMP21'	117.957	94.9349	79.0512	89.9795	86.679	62.5286	76.9083	85.0516
	'YBR287W'	130.159	185.454	162.663	143.539	143.64	168.346	122.354	269.001
	'GRX1'	366.072	421.688	320.766	372.772	302.138	346.312	328.608	439.104
	'GLK1'	250.149	207.532	92.7332	141.396	97.8235	142.693	122.354	123.622
	'YCP4'	199.306	216.363	173.305	139.254	146.116	200.412	160.808	139.445
	'GPM2'	46.7759	55.1947	25.8437	49.2745	16.0975	32.0659	38.4542	47.4707
	'GPD1'	134.226	119.221	50.1671	94.2642	38.3864	59.322	59.4291	54.3935
	'YDL027C'	20.3373	26.4935	38.0054	NaN	19.8124	20.8429	34.9583	28.6802
	'TMA17'	38.641	39.7402	31.9245	36.4203	30.9568	41.6857	34.9583	56.3714
	'YDL124W'	203.373	227.402	186.987	199.24	188.217	202.015	220.237	309.548
	'NTH1'	150.496	216.363	141.38	156.393	128.78	157.123	125.85	207.684
	'RCR2'	36.6072	41.948	42.566	83.5524	44.5778	38.4791	45.4458	81.0957
	'PST2'	380.308	421.688	253.876	282.793	261.275	343.106	258.692	307.57
	'UBC5'	50.8434	77.2726	50.1671	47.1321	52.0074	44.8923	41.95	95.9303
	'FMP16'	NaN	22.0779	24.3235	27.8508	35.9099	19.2396	NaN	44.5038
	'TPS2'	79.3156	128.052	47.1267	53.5592	29.7185	52.9088	55.9333	66.2612
	'AFR1'	NaN	48.5713	42.566	40.705	48.2926	16.033	NaN	62.3053
	'GIS1'	30.506	24.2857	NaN	27.8508	16.0975	NaN	NaN	17.8015
	'STB3'	28.4723	44.1558	22.8032	29.9932	18.5741	35.2725	38.4542	37.581
	'HSP42'	119.99	483.506	364.852	661.992	456.922	234.081	311.129	928.645
	'COQ4'	69.147	68.4414	59.2884	74.9829	52.0074	65.7352	66.4208	72.195
	'CHL4'	22.3711	32.0129	19.0027	NaN	30.9568	NaN	NaN	22.2519
	'HSP78'	162.699	498.96	325.326	591.294	397.485	251.718	279.667	979.083
	'GLO2'	148.463	141.298	101.854	124.257	97.8235	117.041	139.833	193.839
	'YDR286C'	NaN	35.3246	22.8032	23.5661	16.0975	22.4462	NaN	24.7243
	'INM2'	61.012	83.8959	45.6065	47.1321	35.9099	28.8593	52.4375	38.5699
	'ATP22'	28.4723	26.4935	28.8841	49.2745	45.8161	32.0659	34.9583	68.2391
	'GGA1'	24.4048	NaN	18.2426	27.8508	16.0975	19.2396	NaN	41.5368
	'YPR1'	122.024	156.753	112.496	147.823	106.491	113.834	90.8916	127.577
	'ARO10'	160.665	92.7271	39.5256	83.5524	64.3901	128.264	125.85	94.9414
	'TSA2'	22.3711	39.7402	25.8437	21.4237	35.9099	33.6692	NaN	21.7574
	'EMI1'	148.463	114.805	123.137	119.973	91.6321	89.7846	73.4125	271.967
	'GRX2'	235.913	242.857	237.154	250.657	153.546	193.999	216.742	363.942
	'EMI2'	109.822	94.9349	88.1725	68.5558	55.7222	76.9583	94.3875	72.195
	'HSP31'	63.0458	150.13	86.6523	79.2676	70.5815	57.7187	83.9	111.754
	'UBC8'	58.9783	66.2336	39.5256	38.5626	21.0506	38.4791	59.4291	66.2612
	'CYC7'	24.4048	39.7402	18.2426	23.5661	23.5272	43.289	41.95	61.3163
	'PRB1'	83.3831	121.428	57.7682	111.403	75.5346	65.7352	66.4208	158.236
	'EDC2'	105.754	167.792	138.34	132.827	106.491	89.7846	118.858	180.982
	'PHM8'	26.4385	39.7402	18.2426	NaN	18.5741	33.6692	NaN	59.3384
	'PIC2'	58.9783	99.3505	48.6469	47.1321	53.2457	36.8758	48.9416	80.1068
	'YER079W'	30.506	83.8959	28.8841	25.7084	32.1951	24.0495	34.9583	52.4155
	'SSA4'	229.812	1331.3	925.811	1536.08	1134.26	609.253	765.587	1850.37
	'AVT6'	85.4169	61.8181	44.0863	66.4134	55.7222	52.9088	48.9416	77.1399
	'COX15'	67.1132	101.558	69.9299	47.1321	66.8667	60.9253	76.9083	90.9855
	'MAG1'	40.6747	37.5324	27.3639	29.9932	23.5272	24.0495	NaN	40.5479
	'SPI1'	58.9783	139.091	91.2129	160.678	146.116	88.1813	94.3875	256.144
	'YER158C'	NaN	NaN	NaN	21.4237	17.3358	19.2396	NaN	14.8346
	'HSP12'	280.655	710.908	372.453	552.731	360.337	623.683	716.646	879.197
	'OTU1'	NaN	NaN	25.8437	21.4237	14.8593	17.6363	NaN	24.7243
	'HXK1'	254.217	240.649	124.658	154.251	91.6321	141.09	132.842	139.445
	'PMC1'	63.0458	108.182	80.5714	113.546	68.105	70.5451	55.9333	114.721
	'YGL010W'	24.4048	52.9869	25.8437	27.8508	16.0975	22.4462	34.9583	34.614
	'PNC1'	447.422	549.739	262.997	310.643	250.131	405.634	290.154	380.754
	'PKP2'	NaN	37.5324	16.7224	36.4203	23.5272	32.0659	41.95	40.5479
	'MMS2'	117.957	110.389	114.016	119.973	108.968	120.247	108.371	165.158
	'TOS8'	20.3373	26.4935	18.2426	NaN	17.3358	NaN	NaN	35.603
	'VPS73'	32.5398	57.4025	24.3235	25.7084	24.7654	24.0495	NaN	35.603
	'GPG1'	NaN	28.7012	22.8032	25.7084	19.8124	16.033	NaN	59.3384
	'PDE1'	44.7422	59.6103	68.4097	89.9795	58.1988	36.8758	52.4375	85.0516
	'STF2'	187.104	238.441	112.496	179.959	102.777	129.867	153.817	281.857
	'UGA1'	89.4843	128.052	48.6469	59.9863	75.5346	60.9253	66.4208	43.5148
	'NQM1'	NaN	35.3246	NaN	NaN	16.0975	17.6363	NaN	32.6361
	'CTT1'	30.506	26.4935	NaN	34.2779	19.8124	22.4462	NaN	27.6912
	'YGR127W'	NaN	26.4935	25.8437	NaN	21.0506	22.4462	NaN	35.603
	'YGR149W'	50.8434	48.5713	34.965	27.8508	28.4803	17.6363	NaN	41.5368
	'RTS3'	NaN	28.7012	22.8032	62.1287	27.242	22.4462	34.9583	100.875
	'XKS1'	22.3711	37.5324	NaN	21.4237	17.3358	NaN	NaN	51.4266
	'YGR201C'	24.4048	35.3246	25.8437	29.9932	28.4803	19.2396	34.9583	25.7133
	'TRX2'	880.607	752.856	802.674	886.941	723.151	827.301	804.041	862.384
	'YGR237C'	22.3711	37.5324	25.8437	53.5592	37.1482	22.4462	NaN	42.5258
	'SOL4'	38.641	44.1558	16.7224	42.8474	28.4803	36.8758	38.4542	35.603
	'YGR250C'	50.8434	121.428	83.6119	124.257	92.8704	64.1319	69.9166	184.938
	'AIM17'	71.1807	143.506	28.8841	62.1287	52.0074	17.6363	52.4375	157.247
	'RTC3'	67.1132	130.259	54.7278	100.691	74.2963	65.7352	94.3875	89.9965
	'YHR097C'	61.012	75.0648	47.1267	64.2711	63.1519	41.6857	52.4375	92.9634
	'GRE3'	119.99	170	74.4906	164.962	86.679	104.214	111.867	175.048
	'YHR112C'	109.822	92.7271	97.2938	83.5524	84.2025	70.5451	66.4208	198.783
	'ARO9'	207.441	163.376	80.5714	111.403	74.2963	189.189	101.379	125.6
	'YHR138C'	42.7084	70.6492	65.3693	62.1287	48.2926	67.3385	62.925	143.401
	'ATG7'	22.3711	22.0779	NaN	NaN	19.8124	19.2396	NaN	23.7353
	'PIG2'	20.3373	22.0779	NaN	23.5661	26.0037	NaN	NaN	30.6581
	'PFK26'	251.776	305.792	243.041	233.966	258.475	289.395	356.575	244.794
	'SDP1'	20.3373	22.0779	NaN	NaN	NaN	NaN	NaN	15.8236
	'QDR1'	22.3711	22.0779	27.3639	21.4237	21.0506	16.033	NaN	25.7133
	'AYR1'	117.957	114.805	60.8086	92.1218	69.3432	83.3714	115.362	110.765
	'OM45'	83.3831	130.259	63.8491	87.8371	78.0111	76.9583	52.4375	120.655
	'HYR1'	461.658	525.454	404.377	449.897	414.821	464.956	402.021	476.685
	'GTT1'	81.3494	130.259	74.4906	81.41	78.0111	91.3879	59.4291	69.2281
	'YPS6'	NaN	NaN	21.283	NaN	32.1951	NaN	NaN	33.6251
	'MPM1'	56.9446	52.9869	39.5256	55.7016	42.1012	52.9088	NaN	72.195
	'YJL068C'	99.653	114.805	66.8895	55.7016	63.1519	101.008	69.9166	85.0516
	'GSM1'	NaN	22.0779	NaN	27.8508	NaN	NaN	NaN	25.7133
	'YAK1'	40.6747	105.974	48.6469	53.5592	50.7691	41.6857	38.4542	46.4817
	'YJL144W'	32.5398	150.13	104.895	205.667	136.21	62.5286	59.4291	150.324
	'FBP26'	NaN	NaN	22.8032	38.5626	22.2889	NaN	34.9583	41.5368
	'TPK1'	32.5398	41.948	15.2022	25.7084	14.8593	24.0495	NaN	39.5589
	'YJR008W'	28.4723	39.7402	39.5256	51.4168	30.9568	30.4626	38.4542	71.206
	'BNA1'	105.754	130.259	100.334	115.688	100.3	97.8011	111.867	120.655
	'PTK2'	58.9783	66.2336	31.9245	49.2745	48.2926	48.0989	52.4375	48.4597
	'TOR1'	44.7422	52.9869	38.0054	38.5626	38.3864	49.7022	38.4542	44.5038
	'YJR096W'	69.147	59.6103	60.8086	51.4168	50.7691	56.1154	55.9333	118.677
	'SOD1'	2365.23	2368.96	1839.46	1859.58	1852.45	2089.1	2062.54	1496.32
	'GPX1'	NaN	30.909	NaN	21.4237	16.0975	25.6528	NaN	50.4376
	'UGP1'	372.173	408.441	220.431	265.654	219.174	195.602	258.692	315.482
	'YET1'	183.036	203.117	161.143	167.105	175.835	190.792	115.362	320.427
	'YNK1'	370.14	324.545	183.946	216.379	203.077	210.032	325.112	273.945
	'YKL091C'	40.6747	28.7012	NaN	23.5661	16.0975	16.033	NaN	34.614
	'YKL100C'	42.7084	83.8959	44.0863	59.9863	37.1482	52.9088	NaN	46.4817
	'LAP4'	109.822	114.805	53.2076	79.2676	65.6284	68.9418	76.9083	94.9414
	'DGR2'	22.3711	39.7402	NaN	21.4237	NaN	NaN	NaN	25.7133
	'SSH4'	NaN	NaN	NaN	NaN	21.0506	24.0495	NaN	23.7353
	'YKL133C'	NaN	30.909	NaN	21.4237	21.0506	NaN	NaN	36.592
	'MRP8'	185.07	231.818	123.137	160.678	112.683	99.4044	101.379	178.015
	'MCR1'	144.395	176.623	82.0916	124.257	107.73	123.454	115.362	157.247
	'YKL151C'	34.5735	26.2175	25.8437	51.4168	27.242	26.1872	NaN	32.6361
	'PXA2'	NaN	NaN	18.2426	25.7084	16.0975	NaN	NaN	37.581
	'SDS22'	NaN	28.7012	30.4043	NaN	NaN	17.6363	NaN	19.7795
	'FOX2'	NaN	22.0779	NaN	21.4237	NaN	NaN	NaN	28.6802
	'YKR011C'	26.4385	26.4935	NaN	21.4237	16.0975	NaN	NaN	11.8677
	'FMP46'	77.2819	70.6492	71.4501	70.6982	76.7729	59.322	73.4125	146.368
	'GLG1'	20.3373	24.2857	NaN	NaN	21.0506	NaN	NaN	19.7795
	'CCP1'	197.272	231.818	118.577	179.959	159.737	216.445	101.379	222.519
	'GPT2'	103.72	121.428	68.4097	100.691	70.5815	80.1649	69.9166	122.633
	'HSP104'	601.985	1384.28	831.558	1386.11	993.094	700.641	776.075	2177.72
	'UBI4'	220.66	354.35	268.318	442.399	300.9	286.189	276.171	730.851
	'YLR001C'	50.8434	57.4025	41.0458	55.7016	59.4371	51.3055	66.4208	64.2832
	'PUT1'	NaN	30.909	19.7628	51.4168	24.7654	NaN	NaN	92.9634
	'YLR152C'	42.7084	39.7402	15.2022	25.7084	28.4803	35.2725	NaN	28.6802
	'TFS1'	136.26	214.155	115.536	149.966	92.8704	113.834	76.9083	181.971
	'SSP120'	164.732	141.298	171.784	158.535	169.643	161.933	136.337	199.772
	'SYM1'	26.4385	37.5324	16.7224	21.4237	17.3358	17.6363	NaN	63.2942
	'GSY2'	36.6072	39.7402	NaN	21.4237	18.5741	25.6528	NaN	47.4707
	'DCS1'	46.7759	55.1947	38.0054	23.5661	33.4333	33.6692	52.4375	57.3604
	'YLR290C'	44.7422	44.1558	33.4447	27.8508	32.1951	32.0659	NaN	49.4486
	'ECM38'	67.1132	94.9349	48.6469	57.8439	75.5346	44.8923	45.4458	72.195
	'TMA10'	44.7422	136.883	71.4501	104.976	68.105	44.8923	69.9166	218.563
	'YLR345W'	22.3711	NaN	NaN	21.4237	17.3358	NaN	NaN	23.7353
	'ATG33'	75.2482	59.6103	66.8895	66.4134	79.2494	59.322	62.925	72.195
	'ARC18'	168.8	132.467	118.577	124.257	126.304	139.487	139.833	188.894
	'GLO1'	138.294	143.506	103.375	109.261	110.206	112.231	129.346	169.114
	'CAT2'	NaN	22.0779	NaN	NaN	12.3827	NaN	NaN	25.7133
	'TSL1'	87.4506	185.454	28.8841	53.5592	27.242	36.8758	34.9583	89.0075
	'COQ5'	115.923	150.13	106.415	111.403	107.73	125.057	80.4041	106.809
	'MSC1'	56.9446	70.6492	33.4447	68.5558	33.4333	46.4956	66.4208	110.765
	'YML131W'	NaN	35.3246	24.3235	21.4237	40.863	40.0824	NaN	48.4597
	'ARA2'	20.3373	24.2857	15.2022	NaN	16.0975	19.2396	NaN	45.4927
	'YMR090W'	44.7422	81.6882	47.1267	47.1321	60.6753	49.7022	41.95	93.9524
	'PGM2'	67.1132	46.3635	34.965	42.8474	27.242	36.8758	NaN	56.3714
	'HFD1'	42.7084	52.9869	44.0863	36.4203	38.3864	46.4956	52.4375	117.688
	'GAT2'	24.4048	39.7402	22.8032	34.2779	23.5272	19.2396	NaN	53.4045
	'RIM11'	48.8096	81.6882	53.2076	34.2779	39.6247	36.8758	48.9416	40.5479
	'YMR155W'	26.4385	NaN	25.8437	21.4237	18.5741	NaN	NaN	22.7464
	'ALD2'	44.0244	84.3817	40.6058	42.3787	40.2733	46.4956	NaN	49.1147
	'DDR48'	312.178	413.96	261.477	274.223	272.42	261.337	276.171	374.821
	'YMR181C'	NaN	26.4935	34.965	44.9897	39.6247	17.6363	NaN	28.6802
	'YMR196W'	67.1132	70.6492	69.9299	57.8439	56.9605	76.9583	34.9583	95.9303
	'VTI1'	58.9783	39.7402	39.5256	40.705	44.5778	48.0989	38.4542	41.5368
	'GAD1'	65.0795	97.1427	72.9704	70.6982	53.2457	74.5533	80.4041	171.22
	'YMR291W'	NaN	28.7012	NaN	NaN	17.3358	20.8429	NaN	21.7574
	'PRC1'	453.523	476.882	424.14	447.755	408.63	524.278	422.996	431.192
	'YME2'	52.8771	77.2726	47.1267	59.9863	45.8161	60.9253	38.4542	86.0406
	'UBP15'	20.3373	64.0259	31.9245	44.9897	18.5741	35.2725	NaN	53.4045
	'YMR315W'	181.002	225.194	176.345	173.532	167.167	142.693	136.337	186.916
	'PBI2'	45.759	45.4305	44.5521	46.673	48.7233	56.3826	48.9416	54.4502
	'POR1'	1063.64	1077.4	1067.19	1039.05	1078.53	1021.3	1031.27	796.123
	'YNL115C'	58.9783	72.857	36.4852	57.8439	33.4333	36.8758	NaN	67.2501
	'YNL134C'	132.193	225.194	155.062	192.813	144.878	171.553	209.75	290.758
	'YGP1'	97.6193	99.3505	83.6119	104.976	97.8235	157.123	125.85	97.9083
	'NPR1'	40.6747	50.7791	36.4852	42.8474	45.8161	48.0989	NaN	55.3825
	'YNL200C'	36.6072	66.2336	18.2426	38.5626	28.4803	28.8593	38.4542	52.4155
	'YNL208W'	835.865	1108.31	1018.54	1111.89	894.032	843.334	744.612	922.711
	'ZWF1'	146.429	141.298	121.617	111.403	130.019	133.074	164.304	72.195
	'GOR1'	52.8771	50.7791	27.3639	66.4134	56.9605	36.8758	38.4542	87.0296
	'YNL305C'	79.3156	70.6492	45.6065	74.9829	54.484	36.8758	55.9333	77.1399
	'CIT1'	225.745	194.285	63.8491	81.41	91.6321	133.074	90.8916	101.864
	'RRT8'	42.7084	81.6882	54.7278	53.5592	32.1951	52.9088	38.4542	88.0186
	'ATG19'	50.8434	48.5713	33.4447	42.8474	32.1951	56.1154	41.95	40.5479
	'GRE2'	61.012	92.7271	82.0916	94.2642	70.5815	88.1813	97.8833	64.2832
	'YOR052C'	32.5398	39.1882	47.1267	51.4168	63.9991	40.0824	34.9583	51.4266
	'YOR152C'	26.4385	30.909	28.8841	29.9932	14.8593	25.6528	NaN	14.8346
	'PNS1'	91.5181	55.1947	45.6065	42.8474	37.1482	62.5286	41.95	29.6692
	'DCS2'	38.641	77.2726	48.6469	42.8474	44.5778	41.6857	38.4542	58.3494
	'GSP2'	93.7067	72.857	76.2008	96.4066	47.2485	64.1319	87.3958	81.0957
	'RCN2'	63.0458	147.922	94.2534	113.546	111.444	56.1154	66.4208	258.122
	'RDL1'	665.031	730.778	649.132	691.985	577.035	581.997	601.283	914.8
	'YOR289W'	NaN	24.2857	19.0027	NaN	19.1932	20.8429	NaN	50.4376
	'FAA1'	122.024	174.415	66.8895	83.5524	66.8667	68.9418	87.3958	112.743
	'ALD4'	329.465	337.792	165.704	248.515	194.409	295.007	262.187	230.431
	'LSP1'	376.241	326.753	188.507	244.23	143.64	262.941	265.683	198.783
	'YDC1'	89.4843	83.8959	57.7682	57.8439	56.9605	60.9253	73.4125	85.0516
	'RRD2'	24.4048	26.4935	31.9245	27.8508	18.5741	24.0495	NaN	12.8566
	'PEP4'	437.253	392.986	332.927	327.782	324.427	341.502	360.071	281.857
	'OXR1'	42.7084	52.9869	42.566	40.705	39.6247	32.0659	45.4458	111.754
	'TPK2'	54.9108	46.3635	NaN	NaN	14.8593	20.8429	NaN	22.7464
	'USV1'	28.4723	NaN	15.2022	25.7084	NaN	19.2396	NaN	25.7133
	'ATH1'	28.4723	28.7012	NaN	NaN	17.3358	NaN	NaN	31.6471
	'ISA2'	48.8096	39.7402	51.6873	32.1355	45.8161	40.0824	62.925	55.3825
	'YPR098C'	73.2144	88.3115	82.0916	79.2676	84.2025	83.3714	94.3875	117.688
	'NCE102'	620.289	554.155	238.674	302.074	260.037	431.287	391.533	367.898
	'GDB1'	NaN	33.1168	18.2426	NaN	16.0975	NaN	NaN	21.7574
	'ALD3'	23.0889	28.2155	15.6422	28.3194	NaN	NaN	NaN	30.9921
	'PAI3'	44.7422	81.6882	48.6469	77.1253	45.8161	57.7187	55.9333	72.195

## Sheet: SI_Data5
			Data for Figure 3C
	Time (h)	0	0.5	1	1.5	2	2.5	3	3.5	4	4.5	5	5.5	6	6.5	7	7.5	8	8.5	9	9.5	10	10.5	11	11.5	12	12.5	13	13.5	14	14.5	15	15.5
	Control	0.078025	0.0802714	0.0851786	0.0910786	0.101095	0.11163	0.127646	0.148446	0.177291	0.212352	0.259516	0.314609	0.383166	0.463039	0.551686	0.642782	0.746525	0.858495	0.926245	0.953627	0.970718	0.980629	1.00429	1.03132	1.05548	1.08197	1.10879	1.13574	1.17032	1.20497	1.2305	1.26225
	Splicing Low	0.0712444	0.0718714	0.0740952	0.0757619	0.0793238	0.0819095	0.0874825	0.0933937	0.101373	0.110792	0.12494	0.139127	0.158395	0.182003	0.212241	0.246668	0.291244	0.341179	0.398346	0.467725	0.54801	0.625029	0.719524	0.812406	0.856206	0.875163	0.885198	0.892559	0.912173	0.932473	0.954237	0.979478
	A-cis1	0.0697111	0.0719937	0.0752286	0.0799619	0.088446	0.0944651	0.10496	0.120238	0.140351	0.163192	0.193884	0.229349	0.268973	0.327492	0.390586	0.460202	0.538067	0.627746	0.718913	0.795348	0.819154	0.830495	0.846579	0.862973	0.88374	0.905097	0.930976	0.956603	0.984684	1.01808	1.04913	1.0747
	A-cis2	0.0745667	0.0768048	0.0808175	0.0856841	0.093946	0.101321	0.111316	0.128949	0.15004	0.173925	0.207117	0.246294	0.288062	0.350325	0.417963	0.491279	0.570611	0.664546	0.758357	0.847437	0.877998	0.891362	0.909557	0.926184	0.945384	0.967808	0.993898	1.01834	1.05143	1.08067	1.11187	1.1399
	A-trans	0.07556	0.0767914	0.0811786	0.0865686	0.0953971	0.103373	0.116411	0.132081	0.155479	0.182374	0.217509	0.261221	0.313769	0.376514	0.450746	0.527887	0.61578	0.716117	0.813707	0.868974	0.890553	0.903439	0.917127	0.938219	0.960569	0.985406	1.01077	1.0413	1.07082	1.10543	1.13996	1.16541
	B-cis1	0.0787333	0.0801937	0.084473	0.0896952	0.098946	0.107676	0.121927	0.140183	0.163917	0.193303	0.230517	0.276994	0.331129	0.396481	0.471152	0.554146	0.643	0.74199	0.838846	0.923425	0.955287	0.969506	0.983824	1.00125	1.02111	1.04465	1.06525	1.08747	1.11308	1.1407	1.17189	1.19274
	B-cis2	0.0733667	0.0734159	0.0759175	0.078473	0.0835905	0.088654	0.095527	0.107871	0.121973	0.139481	0.163117	0.191683	0.22364	0.273092	0.330375	0.394457	0.4723	0.557124	0.647579	0.748748	0.848776	0.887873	0.918013	0.932462	0.944329	0.962341	0.98091	0.992448	1.02905	1.04708	1.07505	1.10177
	B-trans	0.0802444	0.0821381	0.0872841	0.0926841	0.102368	0.110876	0.12246	0.141171	0.165629	0.193881	0.22974	0.273683	0.320062	0.390248	0.469052	0.554413	0.647989	0.746613	0.845179	0.900459	0.91781	0.918517	0.943424	0.96244	0.985129	1.01061	1.03615	1.05179	1.09588	1.11564	1.14739	1.17836

## Sheet: SI_Data6
		Data for Figure 3F
	Strain	cell cycle/hour	relative to Splicing Low	mRNA level AU	relative to Splicing Low
	Control	0.5625	1.22044	1138	1.52139
	Splicing Low	0.4609	1	748	1
	A-cis1	0.5101	1.10675	887	1.18583
	A-cis2	0.5069	1.0998	908	1.2139
	A-trans	0.5268	1.14298	976	1.30481
	B-cis1	0.5191	1.12627	963	1.28743
	B-cis2	0.5374	1.16598	1032	1.37968
	B-trans	0.5176	1.12302	804	1.07487

## Sheet: SI_Data7
		Data for Figure 3G
	Strain	log2(spliced/un-spliced)	SD	t-test between evolved colony and Splicing Low
	Splicing Low	11.0447	0.0938986	~
	A-cis1	13.1769	0.324556	<0.0001
	A-cis2	12.2349	0.417541	<0.0001
	A-trans1	13.9247	0.938894	<0.0001
	B-cis1	12.0132	0.286444	<0.0001
	B-cis2	12.7621	0.383511	<0.0001
	B-trans1	12.1156	0.678056	<0.0001

## Sheet: SI_Data8
		Data for Figure 3H			Each cell is a YFP level (normalized to mCherry reporter) as measured by a cytometer for a single cell.
	Splicing Low	A-cis1	A-cis2	B-cis1	B-cis2	A-trans	B-trans
	0.064005	0.169021	0.106103	0.0755725	0.0442476	0.209627	0.172398
	0.0598288	0.0716455	0.171516	0.0786803	0.0494097	0.239656	0.194022
	0.0712504	0.20135	0.200473	0.0572843	0.0610419	0.187125	0.157481
	0.11357	0.152711	0.210294	0.0943493	0.0531287	0.214486	0.207726
	0.13427	0.146349	0.170684	0.0785948	0.049622	0.235023	0.218486
	0.0795165	0.200294	0.125097	0.0793359	0.0488285	0.184416	0.144851
	0.0720095	0.198091	0.211196	0.0783722	0.0279155	0.278387	0.186614
	0.0650893	0.187656	0.203802	0.0903448	0.0157337	0.186673	0.172126
	0.100129	0.20309	0.156854	0.0664071	0.0537203	0.173758	0.124801
	0.0707319	0.1324	0.229462	0.125391	0.0460809	0.229034	0.247774
	0.113293	0.119834	0.19204	0.0645418	0.156257	0.183265	0.159345
	0.0547371	0.13917	0.179732	0.115714	0.0555251	0.196839	0.260234
	0.0922518	0.189197	0.210256	0.0650186	0.0737888	0.240148	NaN
	0.0814677	0.201673	0.197183	0.0870895	0.0589832	0.262133	0.200983
	0.0829967	0.237338	0.212504	0.0847874	0.0501969	0.205167	0.233544
	0.076554	0.194988	0.209754	0.0733909	0.078105	0.199286	0.147998
	0.119118	0.14137	0.243962	0.0421816	0.0601851	0.211412	0.111086
	0.0703474	0.181381	0.188643	0.0357719	0.0265888	0.17668	0.180351
	0.129674	0.1647	0.13047	0.089011	0.0370573	0.217403	0.124076
	0.0679856	0.133031	0.200735	0.0652747	0.0477551	0.182082	0.219731
	0.0745244	0.213006	0.235816	0.118878	0.0497339	0.234343	0.199507
	0.139099	0.146812	0.154748	0.0482932	0.0543827	0.259225	0.162329
	0.110852	0.171683	0.119351	0.0703116	0.046962	0.22104	0.1419
	0.0552915	0.139968	0.142228	0.0487888	0.064741	0.198084	0.232884
	0.0976339	0.212508	0.235856	0.0869969	0.0581398	0.201602	0.191838
	0.105625	0.21136	0.184847	0.0869001	0.0567733	0.249729	0.121191
	0.129346	0.19068	0.182311	0.0929508	0.104504	0.191427	0.206182
	0.112848	0.196843	0.174404	0.0965358	0.0743665	0.285386	0.193103
	0.124157	0.137152	0.160829	0.0382469	0.101489	0.193859	0.176879
	0.128359	0.152033	0.171912	0.0674298	0.084463	0.195147	0.192034
	0.0738756	0.165306	0.170432	0.062361	0.0471149	0.191674	0.13807
	0.0890515	0.154624	0.203571	0.0639019	0.0669422	0.232903	0.14122
	0.115327	0.171242	0.150758	0.0668779	0.0692156	0.219816	0.173057
	0.0855811	0.0598227	0.220853	0.0968389	0.053155	0.18388	0.17604
	0.0543472	0.127858	0.181319	0.0670403	0.0522659	0.205137	0.148452
	0.0655491	0.151729	0.188845	0.0467532	0.0447574	0.180856	0.178851
	0.116573	0.189252	0.217713	0.0609664	0.131182	0.182777	0.193462
	0.10903	0.192505	0.17164	0.0691911	0.0343987	0.195914	0.191508
	0.0995531	0.201451	0.14668	0.0449168	0.0489897	0.2238	0.217543
	0.0961957	0.175041	0.143108	0.0871577	0.0517495	0.180324	0.176984
	0.0894834	0.170251	0.151631	0.0685845	0.0490157	0.151269	0.247253
	0.141101	0.204592	0.175699	0.0653893	0.0544745	0.178607	0.193413
	0.121443	0.237351	0.163606	0.0681573	0.0501289	0.302538	0.179467
	0.101727	0.178934	0.192762	0.0357419	0.0598962	0.225417	0.111684
	0.0487121	0.194231	0.128961	0.0363335	0.0648075	0.148776	0.20283
	0.134028	0.147572	0.174015	0.0785714	0.0556188	0.202941	0.145154
	0.0738351	0.200679	0.178863	0.0590265	0.0477089	0.215739	0.18485
	0.104872	0.171978	0.101102	0.0890782	0.0418917	0.250917	0.188355
	0.10576	0.174486	0.19726	0.054909	0.0399474	0.211379	0.170029
	0.0660288	0.185384	0.170168	0.0630565	0.0473791	0.186149	0.224019
	0.0852053	0.14136	0.216571	0.0662486	0.0391057	0.183401	0.17449
	0.072662	0.241199	0.13724	0.0541002	0.0492102	0.210077	0.390969
	0.0731906	0.209326	0.140924	0.0712088	0.0532676	0.18185	0.147019
	0.107364	0.194078	0.167702	0.0572088	0.0557791	0.230043	0.23618
	0.110259	0.159713	0.215202	0.0790143	0.0433512	0.228064	0.214013
	0.107591	0.194635	0.18603	0.0865486	0.036775	0.178978	0.254611
	0.0740703	0.228225	0.243548	0.0921973	0.0575241	0.216224	0.249467
	0.0495034	0.162433	0.136018	0.0585483	0.0505027	0.281289	0.415484
	0.119229	0.164959	0.156274	0.0659838	0.0289037	0.17954	0.219127
	0.1054	0.121555	0.166006	0.0582815	0.0482452	0.292383	0.226757
	0.103262	0.153789	0.148601	0.055432	0.0490795	0.227103	0.224425
	0.141981	0.194515	0.163121	0.0913765	0.0399781	0.242065	0.198405
	0.113434	0.157851	0.154646	0.0676439	0.105863	0.21876	0.197752
	0.123045	NaN	0.178499	0.0668107	0.0657758	0.229812	0.227109
	0.166179	0.19989	0.161158	0.0711906	0.064019	0.191359	0.208808
	0.101701	0.163611	0.202174	NaN	0.0587979	0.18064	0.226935
	0.114337	0.29533	0.103167	0.0754915	0.0372365	0.233469	0.197171
	0.13355	0.180544	0.139007	0.0613232	0.175586	0.223308	0.227498
	0.084407	0.160764	0.162	0.0613564	0.0423684	0.233507	0.227979
	0.115844	0.173783	0.099521	0.0707226	0.0544669	0.198517	0.263586
	0.13296	0.206613	0.219257	0.0628983	0.0389774	0.235989	0.163796
	0.119476	0.192857	0.215855	0.084669	0.0494594	0.194101	0.214286
	0.0984802	0.222333	0.175448	0.0772502	0.0307985	0.207195	0.226248
	0.120152	0.169502	0.121269	0.0993611	0.0438312	0.153314	0.182672
	0.0991232	0.131469	0.144087	0.0751145	0.0505735	0.179419	0.135877
	0.104814	0.171295	0.228817	0.0852026	0.0453782	0.207331	0.144185
	0.0623772	0.214038	0.180472	0.0429101	0.0704082	0.22343	0.162306
	0.121133	0.252502	0.131276	0.0748844	0.0871584	0.176844	0.164967
	0.0730927	0.170548	0.123161	0.0489995	0.0760239	0.26133	0.158045
	0.109682	0.159606	0.279467	0.0597403	0.0582304	0.307353	0.138449
	0.130233	0.12047	0.182795	0.0722454	0.0640983	0.169091	0.199574
	0.055456	0.223225	0.222958	0.0865619	0.0580475	0.154062	0.169087
	0.141854	0.136681	0.145965	0.0753021	0.100451	0.17513	0.180763
	0.122604	0.212816	0.117204	0.0277081	0.0663787	0.167639	0.185303
	0.0954027	0.224288	0.144947	0.0482541	0.0898293	0.226278	0.272929
	0.104825	0.175579	0.210309	0.0585349	0.0639085	0.163288	0.253705
	0.0495157	0.15265	0.17482	0.0231799	0.0536489	0.216833	0.139238
	0.114515	0.11521	0.146999	0.0534282	0.0523671	0.260683	0.195851
	0.113494	0.217514	0.208531	NaN	0.0408608	0.141482	0.163028
	0.078877	0.187394	0.155308	0.0495396	0.0488789	0.211706	0.182324
	0.162445	0.118272	0.215382	0.111857	0.0662886	0.222554	0.159925
	0.148409	0.164359	0.212288	0.0475073	0.0966462	0.233156	0.151177
	0.12435	0.182863	0.145264	0.0626651	0.0438399	0.248636	0.137938
	0.152819	0.234753	0.129544	0.069993	0.0535366	0.203336	0.205444
	0.0292023	0.216413	0.0887143	0.0801813	0.0553846	0.219214	0.152389
	0.111532	0.172226	0.142203	0.0707973	0.0316894	0.22563	0.232601
	0.0998706	0.200966	0.217934	0.0957511	0.0488762	0.262835	0.176742
	0.118143	0.127069	0.192584	0.0505744	0.0219512	0.220834	0.162167
	0.129659	0.148604	0.204288	0.062069	0.0548342	0.198232	0.226912
	0.12268	0.188372	0.179905	0.074092	0.0630441	0.204598	0.189351
	0.158095	0.111864	0.134111	0.0398376	0.0104877	0.190256	0.171865
	0.0883315	0.239895	0.186266	0.0803	0.0363881	0.196065	0.146122
	0.111257	0.0763994	0.199624	0.111459	0.0372857	0.185263	0.22623
	0.131646	0.165905	0.136191	0.0572843	0.0441342	0.171429	0.129638
	0.107104	0.206562	0.191407	0.0178022	0.0600139	0.24862	0.179826
	0.107353	0.170593	0.192643	0.07334	0.0504364	0.153449	0.213433
	0.107067	0.161166	0.169384	0.044184	0.0425197	0.160171	0.176749
	0.134383	0.179763	0.193422	0.0725275	0.0636658	0.195171	0.22903
	0.149035	0.158609	0.160573	0.0657468	0.0917957	0.214799	0.129912
	0.119658	0.183022	0.250991	0.0660854	0.0528802	0.207361	0.199719
	0.123787	0.176494	0.120064	0.107808	0.0652395	0.166022	0.15042
	0.0771429	0.166185	0.193813	0.0881228	0.0161677	0.11277	0.355026
	0.102873	0.169338	0.135308	0.081426	0.0435394	0.182217	0.184395
	0.111304	0.125513	0.205474	0.051256	0.0598733	0.256536	0.153031
	0.101504	0.174989	0.120386	0.0614545	0.0439906	0.241258	0.163915
	0.112883	0.194856	0.189296	0.0748084	0.0582353	0.206939	0.172369
	0.118042	0.137068	0.167662	0.0817592	0.0621483	0.187794	0.18618
	0.110847	0.209307	0.179701	0.0657294	0.0419741	0.165802	0.148293
	0.115852	0.226474	0.167001	0.106488	0.04212	0.184091	0.167488
	0.161637	0.148737	NaN	0.0774773	0.0382677	0.192672	0.174767
	0.0808484	0.173707	0.224734	0.0530262	0.0298404	0.225621	0.175013
	0.081045	0.216733	0.213419	0.038961	0.0485436	0.198966	0.190785
	0.137231	0.196045	0.200504	0.0330088	0.0428571	0.20467	0.192711
	0.080137	0.191239	0.163295	0.0165899	0.0688776	0.246023	0.134012
	0.0917476	0.182199	0.137482	0.0675704	0.0486767	0.186735	0.129836
	0.124647	0.153441	0.154065	0.0626637	0.0169102	0.249818	0.185503
	0.147784	0.155769	0.20831	0.037587	0.0373573	0.224041	0.266421
	0.100839	0.160714	0.165512	0.0896104	0.0529962	0.28846	0.216746
	0.105044	0.197014	0.209574	0.060433	0.0766982	0.207373	0.158264
	0.119284	0.223411	0.1977	0.0539541	0.0567757	0.217821	0.206185
	0.104418	0.178487	0.168312	0.0653994	0.0397263	0.196181	0.269472
	0.134876	0.202382	0.1977	0.0142697	0.0336958	0.239615	0.191223
	0.108606	0.185661	0.238331	0.0645889	0.0411569	0.239055	0.158891
	0.0791134	0.189026	0.149409	0.0596657	0.0579449	0.24602	0.174102
	0.121131	0.169246	0.202536	0.0789859	0.0568591	0.241005	0.172284
	0.123947	0.138341	0.186696	0.0780245	0.0239409	0.201089	0.182407
	0.0901001	0.229821	0.167891	0.074609	0.0632557	0.0875548	0.143381
	0.123223	0.185262	0.2106	0.065008	0.0537891	0.183333	0.171104
	0.103334	0.186847	0.173457	0.0705455	0.0416151	0.199009	0.231628
	0.0934066	0.223763	0.172008	0.129652	0.0257143	0.199131	0.236777
	0.104173	0.252832	0.169226	0.0801547	0.0873884	0.133806	0.0939476
	0.151998	0.195573	0.18434	0.0783635	0.046222	0.251506	0.194595
	0.0906015	0.196828	0.180178	0.0674161	0.0335809	0.186058	0.195245
	0.0964286	0.264022	0.124898	0.0430727	0.0597663	0.207641	0.24565
	0.116676	0.169798	0.201758	0.0475881	0.0620497	0.215649	0.132286
	0.18175	0.178976	0.150164	0.0455724	0.0500078	0.155721	0.131044
	0.0951117	0.222527	0.146922	0.0586	0.0724759	0.312129	0.169556
	0.137435	0.188643	0.193635	0.0438804	0.0641031	0.26498	0.199343
	0.0844993	0.149561	0.200689	0.0666309	0.0402378	0.250361	0.3
	0.161826	0.21398	0.168975	0.0729115	0.0708671	0.225374	0.217933
	0.146863	0.2054	0.231049	0.0620906	0.0602033	0.211458	0.142254
	0.12899	0.192857	0.17133	0.0369301	0.0508043	0.223456	0.166887
	0.0904239	0.127335	0.174105	0.0691497	0.0973298	0.215036	0.235014
	0.0114758	0.233031	0.140389	0.0581929	0.0421369	0.249384	0.271429
	0.133866	0.162853	0.182572	0.0745836	0.0618833	0.329577	0.195517
	0.150138	0.191618	0.181201	0.0715899	0.0402167	0.241451	0.16901
	0.0904306	0.17425	0.194438	0.0624689	0.0795988	0.260305	0.232674
	0.188754	0.182072	0.180716	0.0537415	0.0528043	0.17619	0.170737
	0.105073	0.147032	0.20349	0.100695	0.044402	0.183525	0.211371
	0.0943272	0.202108	0.171179	0.0891847	0.0605381	0.248642	0.267284
	0.0746149	0.191837	0.127738	0.100182	0.087033	0.203041	0.181792
	0.077275	0.204169	0.148094	0.0706237	0.0584047	0.209803	0.148776
	0.0851884	0.178414	0.169237	0.0628684	0.0477068	0.0654337	0.189538
	0.100163	0.14677	0.180451	0.0805606	0.0609023	0.218665	0.161245
	0.107658	0.194145	0.0702345	0.0380492	0.0468119	0.214745	0.204804
	0.123851	0.153605	0.165119	0.0519647	0.0441658	0.212017	0.116781
	0.079982	0.126195	0.181541	0.0482813	0.0614949	0.192857	0.218879
	0.139446	0.169849	0.146882	0.0791422	0.038811	0.186898	0.161508
	0.136783	0.173432	0.156883	0.0722329	0.379199	0.202755	0.234259
	0.0966091	0.144329	0.142792	0.0815378	0.0375887	0.176469	0.262505
	0.116491	0.12795	0.211237	0.1067	0.0480202	0.160748	0.172526
	0.0922875	0.11933	0.213065	0.115956	0.0621377	0.140135	0.157451
	0.119129	0.242365	0.187834	0.0639147	0.0538339	0.213641	0.20624
	0.108778	0.150104	0.183651	0.0925714	0.0211808	0.205511	0.163932
	0.118163	0.175594	0.144249	0.116962	0.0558284	0.200227	0.148679
	0.0994109	0.281391	0.148592	0.107067	0.0288044	0.186248	0.228633
	0.107959	0.173684	0.12813	0.0904894	0.0360044	0.255856	0.18298
	0.115714	0.248588	0.236842	0.0865154	0.0340518	0.248767	0.239532
	0.132549	0.115638	0.13655	0.0742586	0.0427089	0.215685	0.154082
	0.08989	0.19827	0.192514	0.0719798	0.105512	0.196906	0.203251
	0.118661	0.168379	NaN	0.0357371	0.084669	0.13782	0.215875
	0.118749	0.139676	0.274965	0.0755896	0.0814411	0.208697	0.184942
	0.102084	0.172375	0.198914	0.0594366	0.0780612	0.151678	0.124061
	0.107929	0.260269	0.218894	0.0475335	0.0378243	0.21409	0.184888
	0.114459	0.138405	0.134679	0.0942216	0.058603	0.247919	0.180193
	0.116518	0.139007	0.209495	0.0915302	0.0227831	0.324843	0.211643
	0.0980047	0.207792	0.176501	0.0707566	0.057229	0.285714	0.225158
	0.0859711	0.276674	0.17441	0.0714902	0.0414199	0.198	0.152029
	0.0838908	0.136577	0.165857	0.0909652	0.0436658	0.210328	0.163636
	0.117558	0.138785	0.145309	0.0741799	0.0561095	0.218685	0.21249
	0.162165	0.178079	0.124429	0.0501619	0.0718101	0.208086	0.208589
	0.0904607	0.210459	0.171161	0.0868314	0.0563403	0.245834	0.163892
	0.0983495	0.172597	0.143363	0.0506106	0.0633803	0.180904	0.25149
	0.159377	0.178635	0.16591	0.0905822	0.0472579	0.212222	0.157302
	0.122362	0.200999	0.162941	0.0490909	0.0759145	0.28656	0.158779
	0.107834	0.162428	0.131008	0.0641213	0.0564305	0.196845	0.170119
	0.0817191	0.188834	0.10154	0.0598221	0.0769746	0.358694	0.265588
	0.0355361	0.118689	0.11888	0.039922	0.0370879	0.222652	0.202592
	0.104132	0.172111	0.174817	0.046203	0.136866	0.218575	0.159327
	0.129636	0.167997	0.127654	0.0674256	0.0733152	0.193513	0.198844
	0.148966	0.187919	0.172675	0.0619996	0.0535292	0.164981	0.197213
	0.0939159	0.228647	0.194696	0.0557659	0.0350233	0.189403	0.128056
	0.102582	0.170847	0.175542	0.0237427	0.0365606	0.228225	0.280754
	0.0910871	0.170705	0.163348	0.0663041	0.0483184	0.202633	0.187528
	0.0862954	0.240056	0.170351	0.122765	0.0618101	0.153021	0.202227
	0.0732671	0.201242	0.231086	0.0710526	0.0407143	0.207237	0.114253
	0.104435	0.125425	0.141204	0.0566383	0.0521512	0.251424	0.0764151
	0.0739257	0.161957	0.149597	0.06176	0.0402058	0.220087	0.199655
	0.0897111	0.173031	0.0962853	0.0428896	0.0390927	0.254907	0.208738
	0.0960754	0.169878	0.211233	0.122805	0.0580278	0.184161	0.174926
	0.133148	0.177129	0.208708	0.087182	0.0382527	0.133283	0.205507
	0.077911	0.193218	0.152122	0.0540534	0.0310162	0.238877	0.188112
	0.106983	0.11079	0.133181	0.0764959	0.0535599	0.190647	0.107296
	0.0864532	0.196174	0.172687	0.0622034	0.0535128	0.19699	0.177581
	0.134874	0.234374	0.217549	0.0612328	0.0562744	0.198758	0.183018
	0.110828	0.237185	0.141042	0.0698699	0.0502475	0.263324	0.221492
	0.0951946	0.129638	0.265509	0.0543956	0.0374433	0.197471	0.212622
	0.0877832	0.193097	0.206921	0.0590379	0.0683036	0.215873	0.15426
	0.114554	0.202833	0.212229	0.0743274	0.037692	0.176444	0.110026
	0.138038	0.225356	0.100909	0.091468	0.0702281	0.255565	0.154851
	0.115369	0.17945	0.140151	0.0702757	0.0387476	0.222886	0.206377
	0.0931075	0.172265	0.169048	0.09219	0.0282839	0.229104	0.154853
	0.148438	0.19867	0.213514	0.072301	0.0799691	0.197649	0.203087
	0.165775	0.224337	0.17676	0.0460288	0.0595102	0.260229	0.199507
	0.098283	0.180443	0.205678	0.0781291	0.0394761	0.224116	0.181806
	0.0931324	0.177965	0.176735	0.0563705	0.0649799	0.189576	0.170132
	0.109608	0.148929	0.17029	0.0524358	0.0342142	0.210556	0.133985
	0.134354	0.122289	0.264893	0.0483777	0.0396601	0.207692	0.181731
	0.126823	0.150708	0.176197	0.102121	0.0529271	0.153195	0.249133
	0.102113	0.167345	0.150103	0.0648602	0.0395932	0.206654	0.139977
	0.0827964	0.302028	0.16827	0.0568074	0.0505733	0.254239	0.18736
	0.0805185	0.181181	0.184415	0.046643	0.055856	0.213724	0.133613
	0.107292	0.147219	0.138177	0.0821198	0.064438	0.219111	0.203859
	0.137733	0.205878	0.165721	0.0584895	0.0522238	0.19182	0.192083
	0.146795	0.179842	0.210025	0.0662577	0.095208	0.143018	0.169788
	0.0913922	0.143808	0.208387	0.0715758	0.0499069	0.157371	0.19425
	0.138223	0.240041	0.162165	0.0702167	0.0432	0.208858	0.211271
	0.0968389	0.186687	0.171108	0.0483549	0.0316159	0.146939	0.18312
	0.0869215	0.167525	0.188295	0.0548183	0.0642308	0.212047	0.181643
	0.129069	0.152628	0.161241	0.0643594	0.0635891	0.24441	0.18382
	0.119371	0.147513	0.158234	0.0839149	0.0268508	0.139727	0.2152
	0.123324	0.151027	0.19725	0.061588	0.0599658	0.202041	0.200072
	0.127876	0.151195	0.172926	0.0706169	0.0528716	0.199375	0.113186
	0.104079	0.151979	0.174748	0.063472	0.0448698	0.122946	0.131307
	0.15555	0.212862	0.14037	0.0586685	0.0259824	0.204911	0.150473
	0.064881	0.162152	0.199828	0.0429682	0.0368944	0.19914	0.207774
	0.114596	0.146328	0.152099	0.0426656	0.056979	0.206814	0.165532
	0.123556	0.237958	0.204804	0.0318978	0.060986	0.21656	0.208511
	0.104231	0.170822	0.173765	0.0700414	0.0541529	0.313581	0.153782
	0.119963	0.174304	0.17049	0.0734767	0.0316098	0.273214	0.159863
	0.146289	0.20327	0.190087	0.0914606	0.0664084	0.240726	0.161135
	0.0988514	0.249712	0.15062	0.0694651	0.0251553	0.133278	0.176422
	NaN	0.154076	0.204202	0.0637795	0.0665735	0.239241	0.156266
	0.100369	0.199329	0.143478	0.0694481	0.0719189	0.189096	0.16984
	0.103387	0.230135	0.173469	0.075	0.0585511	0.21075	0.138211
	0.143309	0.128632	0.235596	0.103358	0.0161838	0.22782	0.203831
	0.105758	0.348443	0.208784	0.0983059	0.0441063	0.226621	0.204277
	0.117882	0.185143	0.130495	0.083734	0.0271736	0.210714	0.16041
	0.14156	0.178544	0.202472	0.0792376	0.0352507	0.237423	0.194967
	0.0534066	0.186218	0.295204	0.045757	0.023642	0.226108	0.206025
	0.131993	0.191385	0.233394	0.0530259	0.0539306	0.204127	0.245865
	0.112074	0.180578	0.199806	0.0647283	0.0142857	0.194854	0.183449
	0.10473	0.23458	0.194385	0.0558847	0.0680251	0.289757	0.155921
	0.108554	0.187748	0.177531	0.0657384	0.0534714	0.196507	0.174901
	0.111944	0.156035	0.174846	0.0708455	0.0460586	0.178427	0.0875508
	0.10683	0.243927	0.157844	0.0601888	0.0346648	0.178523	0.21902
	0.0971379	0.208639	0.183246	0.0721782	0.0377177	0.190882	0.185891
	0.105612	0.201961	0.177528	0.0726457	0.0680672	0.22921	0.122351
	0.0371276	0.135509	0.148057	0.0407804	0.0490315	0.212198	0.198205
	0.132444	0.20726	0.108165	0.0348887	0.0770486	0.188469	0.170488
	0.10251	0.229492	0.143379	0.0458564	0.0772115	0.196699	0.212881
	0.116687	0.167951	0.185661	0.0779182	0.0420192	0.194686	0.186827
	0.136791	0.353873	0.169798	0.0680672	0.050663	0.24259	0.214728
	0.118004	0.224394	0.157615	0.0666499	0.0489683	0.190244	0.195849
	0.147987	0.20888	0.163935	0.0763681	0.0536618	0.266711	0.141055
	0.109966	0.14264	0.235648	0.0441517	0.0533008	0.196085	0.200275
	0.155074	0.17382	0.197323	0.0554748	0.0363318	0.251434	0.181927
	0.110967	0.192008	0.147854	0.069547	0.0557908	0.186744	0.184333
	0.119233	0.185762	0.19954	0.0548319	0.0389236	0.238095	0.102612
	0.140777	0.169736	0.250291	0.0716814	NaN	NaN	0.129854
	0.095117	0.204915	0.183868	0.0848838	0.0700141	0.211157	0.211207
	0.103401	0.208477	0.213879	0.129624	0.0555923	0.230855	0.198367
	0.121635	0.133386	0.183152	0.0705114	0.069379	0.157774	0.159606
	0.131346	0.208636	0.223417	0.0650654	0.0607424	0.266484	0.19053
	0.119087	0.138295	0.0749009	0.0779653	0.0512199	0.214963	0.238129
	0.0997706	0.180735	0.12699	0.067659	0.101399	0.227473	0.135311
	0.0863445	0.166947	0.0888335	0.0785478	0.0507753	0.25384	0.199507
	0.0752288	0.225995	0.0574264	0.0577247	0.0754406	0.214999	0.18743
	0.127252	0.23477	0.158457	0.0596299	0.057349	0.207274	0.268419
	0.0994609	0.174663	0.181837	0.0604655	0.0577531	0.220059	0.192928
	0.151886	0.168083	0.213775	0.0352941	0.0547425	0.207853	0.207885
	0.108039	0.14047	0.188137	0.0433512	0.0807309	0.182994	0.200641
	0.175542	0.134936	0.139758	0.0436109	0.0655785	0.206969	0.158703
	0.123437	0.171521	0.205474	0.0478818	0.0411429	0.220879	0.169554
	0.198822	0.16127	0.188527	0.0766204	0.0189696	0.225229	0.162735
	0.101311	0.180452	NaN	0.0254317	0.0448267	0.208739	0.167702
	0.130997	NaN	0.176477	0.0563375	0.0545645	0.225697	0.20686
	0.148658	0.165435	0.181145	0.11155	0.0949775	0.115265	0.206268
	0.0373272	0.217575	0.167789	0.0385416	0.0765595	0.165153	0.189813
	0.0827433	0.103091	0.155037	0.0893547	0.0753634	0.192456	0.196748
	0.12131	0.148326	0.152121	0.0767368	0.0516582	0.210947	0.18253
	0.0597968	0.18312	0.167972	0.0702504	0.0742552	0.207327	0.154509
	0.101932	0.181272	0.160658	0.0644166	0.0367764	0.216996	0.203961
	0.112629	0.200294	0.203327	0.0513335	0.065069	0.36146	0.192984
	0.125637	0.158984	0.163082	0.0662247	0.0463283	0.221053	0.210825
	0.0775565	0.16767	0.201914	0.0535883	0.042503	0.145255	0.170226
	0.0959582	0.359453	0.18331	0.0407804	0.0538883	0.26953	0.151024
	0.123737	0.208839	0.139669	0.0636387	0.0461101	0.224552	0.185775
	0.0534486	0.251096	0.17974	0.054284	0.0626935	0.185068	0.14712
	0.0836329	0.186094	0.144496	0.0572213	0.0600481	0.234108	0.200603
	0.109682	0.154421	0.195338	0.0432577	0.0694948	0.196266	0.22814
	0.0882791	0.171064	0.24079	0.00967511	0.103766	0.232472	0.146863
	0.0511611	0.169132	0.1726	0.0493406	0.0368865	0.249488	0.207692
	0.107011	0.172214	0.179345	0.108102	0.0576323	0.200371	0.159337
	0.131246	0.165495	0.15814	0.0681135	0.0452433	0.193089	0.180356
	0.122981	0.166558	0.214106	0.0818887	0.0507672	0.222373	0.232714
	0.140386	0.199264	0.179519	0.077299	0.105195	0.190869	0.186876
	0.0980503	0.20442	0.190483	0.094186	0.0674568	0.200947	0.185601
	0.171473	0.168786	0.126363	0.0560831	0.0785137	0.193496	0.166276
	0.118523	0.166521	0.138191	0.0505787	0.0645756	0.227922	0.137434
	0.0953047	0.198078	0.171454	0.0809235	0.0379391	0.223963	0.238601
	NaN	0.174688	0.219549	0.082769	0.0749229	0.212338	0.168312
	0.0834514	0.170408	0.262178	0.0698688	0.0767493	0.198213	0.213707
	0.0810365	0.162966	0.178951	0.0401985	0.0496099	0.174356	0.14978
	0.0431852	0.169148	0.193756	0.0728173	0.0554985	0.223567	0.143818
	0.0464116	0.156592	0.181139	0.0901223	0.0369663	0.177743	0.216074
	0.109447	0.154676	0.231429	0.0541471	0.0706237	0.17482	0.175638
	0.12191	0.205747	0.160836	0.0763241	0.0399015	0.240968	0.144271
	0.106141	0.16308	0.155437	0.0993331	0.0557724	0.279682	0.118123
	0.0875729	0.182276	0.194985	0.069177	0.0625375	0.277547	0.202272
	0.127147	0.157521	0.218292	0.0563795	0.0454412	0.187213	0.191416
	0.11871	0.208043	0.164375	0.0555195	0.0616569	0.263482	0.178654
	0.135823	0.202166	0.151097	0.0573511	0.0481771	0.248419	0.217304
	0.124624	0.193786	0.173178	0.0661224	0.0333791	0.193377	0.166558
	0.0791789	0.241089	0.187438	0.0717873	0.0410538	0.172727	0.127946
	0.110421	0.136013	0.147555	0.0605702	0.0711142	0.224374	0.140492
	0.109321	0.165076	0.163753	0.0883013	0.0507519	0.249503	0.153241
	0.11864	0.208551	0.177933	0.0827845	0.0453056	0.237942	0.21868
	0.103788	0.203482	0.194165	0.0577422	0.0540941	0.186787	0.179294
	0.144991	0.209493	0.183875	0.0645647	0.0388461	0.235748	0.235335
	0.0409938	0.195054	0.21617	0.074149	0.0693259	0.255077	0.184927
	0.0848414	0.12479	0.216964	0.0981935	0.0499425	0.248732	0.200339
	0.142518	0.179223	0.235217	0.0909224	0.0775598	0.164271	0.145474
	0.0745498	0.211743	0.257435	0.0828324	0.013326	0.277616	0.20682
	0.0901457	0.140354	0.169338	0.0821581	0.0496425	0.205122	0.165831
	0.0680923	0.223287	0.16229	0.0738602	0.0481413	0.127753	0.174785
	0.107339	0.146256	0.16439	0.0861702	0.0669135	0.173929	0.181273
	0.131016	0.154689	0.183105	0.0752613	NaN	0.178502	0.17234
	0.0858265	0.169798	0.150991	0.146855	0.0575855	0.226328	0.154059
	0.0750475	0.166084	0.14571	0.0862144	0.0557188	0.267676	0.194229
	0.0915527	0.232653	0.177874	0.0735831	NaN	0.187347	0.193311
	0.0707593	0.179157	0.193651	0.0610714	0.0483031	0.202292	0.273733
	0.139704	0.169162	0.19879	0.0703236	0.0580533	0.228162	0.169809
	0.0936735	0.182135	0.190273	0.0775467	0.0706102	0.211733	0.175461
	0.133963	NaN	0.146104	0.0610849	0.0645766	0.209194	0.130219
	0.106313	0.260898	0.191192	0.0349206	0.0687851	0.115452	0.205845
	0.116095	0.195627	0.134384	0.0596065	0.0602756	0.190749	0.207959
	0.0589949	0.149179	0.138166	0.0705995	0.0561525	0.249611	0.227415
	0.0749343	0.222288	0.130997	0.0557823	0.0773977	0.292029	0.159266
	0.130674	0.21521	0.149563	0.0619173	0.0509927	0.182552	0.157294
	0.10679	0.0995392	0.171255	0.0933493	0.0838766	0.215546	NaN
	0.0924116	0.207966	0.219762	0.0672145	0.0515755	0.225407	0.208501
	0.14137	0.155278	0.264515	0.0557105	0.0704743	0.154777	0.183149
	0.124956	0.16878	0.19434	0.0658368	0.1002	0.138436	0.193159
	0.123417	0.16701	0.209883	0.0868983	0.0583308	0.214104	0.247231
	0.108806	0.204673	0.183824	0.0645126	0.00480142	0.159327	0.149619
	0.0407367	0.185482	0.169752	0.0371219	0.0645212	0.201142	NaN
	0.0918367	0.194831	0.188464	0.0548645	0.0391257	0.246167	0.268367
	0.133147	0.148313	0.203836	0.0538527	0.0460288	0.204162	0.151218
	0.08245	0.199568	0.177881	0.0842155	0.0874523	0.273722	0.0934687
	0.100812	0.228091	0.102198	0.0698758	0.0602679	0.23703	0.141763
	0.103846	0.165008	0.171705	0.0633594	0.0352174	0.238874	0.0945263
	0.151993	0.168228	0.147352	0.0616396	0.0547701	0.144958	0.189661
	0.105503	0.176444	0.162784	0.225784	0.0411897	0.201903	0.187957
	0.146538	0.250042	0.172997	0.107641	0.0647249	0.125431	0.188299
	0.157709	0.16143	0.168878	0.0480402	NaN	0.169848	0.179639
	0.11317	0.129452	0.156243	0.0435819	0.0404149	0.204928	0.235577
	0.112981	0.18475	0.251392	0.0461013	0.0522211	0.182197	0.161563
	0.0890936	0.194329	0.247481	0.0411795	0.0657861	0.255573	0.199891
	0.0781055	0.166884	0.138578	0.0346328	0.0476756	0.174047	0.177437
	0.115121	0.219927	0.192857	0.058083	0.0327837	0.247863	0.245349
	0.144643	0.23972	0.200658	0.0650316	0.0334999	0.211184	0.176742
	0.0767922	0.215436	0.121013	0.0367764	0.0449443	0.202747	0.181063
	0.142317	0.169011	0.192172	0.0299548	0.0488246	0.231239	0.143486
	0.0998972	0.144677	0.158163	0.0691187	0.0470383	0.162965	0.148733
	0.108357	NaN	0.135818	0.0589344	0.0582121	0.182128	0.156531
	0.115283	0.197226	0.179204	0.0992841	0.0514758	0.241347	0.150022
	0.0908064	0.195195	0.192249	0.108759	0.0529236	0.194142	0.217666
	0.0965358	0.202333	0.220896	0.0577432	0.0419689	0.258777	0.187597
	0.0867448	0.16861	0.138664	0.084375	0.0759415	0.228678	0.141625
	0.102532	0.180452	0.159094	0.0754801	0.0625032	0.21935	0.15474
	0.0678571	0.191101	0.201779	0.0765892	0.0572213	0.262914	0.191477
	0.136631	0.290115	0.187925	0.077891	0.0487952	0.221782	0.24
	0.104869	0.158941	0.21039	0.0542917	0.0572296	0.222163	NaN
	0.111685	0.224221	NaN	NaN	0.0399507	0.231282	0.246714
	0.100018	0.208306	0.174194	0.0554795	0.046967	0.231599	0.126597
	0.0883315	0.176859	0.22118	0.0877747	0.0465517	0.268414	0.148449
	0.105796	0.190672	0.187146	0.0516097	0.0415976	0.239441	0.173218
	0.115259	0.227584	0.159248	0.056942	0.0536806	0.24663	0.170062
	0.13092	0.197101	0.191088	0.0957266	0.0480846	0.205971	0.151586
	0.117087	0.131557	0.220664	0.0552665	0.0377014	0.217692	0.189727
	0.134496	0.182745	0.170858	0.00463785	0.0281214	0.251934	NaN
	0.0979444	0.178399	0.124999	0.0785336	0.029378	0.204884	0.173052
	0.111715	0.176567	0.166946	0.102541	0.0389294	0.182227	0.183673
	0.101032	0.192491	0.208505	0.0888591	0.0647927	0.161048	0.219767
	0.082795	0.187038	0.15674	0.0621007	0.0771429	0.202308	0.160701
	0.0716022	0.174989	0.180121	0.0549009	0.05566	0.255224	0.220373
	0.0996532	0.189991	0.186507	0.120896	NaN	0.219091	NaN
	0.145269	0.151543	0.206461	0.0593705	0.0784765	0.18105	0.19754
	0.0726328	0.189643	0.177414	0.0511227	0.0146939	0.226692	0.212005
	0.116938	0.203271	0.19327	0.100403	0.0592457	0.170538	0.168162
	0.133058	0.192474	0.201771	0.0691493	0.0532342	0.266479	0.172515
	0.159288	0.069489	0.188724	0.0557049	0.0362173	0.174162	0.212257
	0.108206	0.211947	0.203957	0.114394	0.0513762	0.178607	0.131295
	0.119001	0.226132	0.151085	0.135172	0.0466478	0.216541	0.146184
	0.115452	0.173434	0.104209	0.0596587	0.0721622	0.246832	0.17239
	0.0689468	0.19122	0.183344	0.0295918	0.0662719	0.20197	0.146871
	0.114498	0.213973	0.198511	0.0808877	0.0301741	0.200013	0.166786
	0.134529	0.24958	0.169323	0.0533844	0.0642208	0.292911	0.203795
	0.155855	0.222598	0.153878	0.0640254	0.0747909	0.241182	0.139331
	0.0972436	0.198606	0.187178	0.0647948	0.0296703	0.165786	0.182818
	0.14056	0.188445	0.220408	0.109352	0.0468149	0.102277	0.136789
	0.0986301	0.166306	0.185318	0.0551817	0.0431522	0.235525	0.217403
	0.0834813	0.178499	0.143777	0.0279793	0.0729384	0.158032	0.223483
	0.13821	0.203481	0.157669	0.0556076	0.0483358	0.211482	0.117905
	0.0825057	0.193067	0.189048	0.0649675	0.0516689	0.181825	0.176256
	0.0807617	0.204665	0.16755	0.0469641	0.0641308	0.203649	0.158742
	0.127069	0.154815	0.122551	0.0738454	0.0740102	0.220799	0.115714
	0.0969796	0.124748	0.154286	0.040693	0.0658028	0.206941	0.202187
	0.0911167	0.173873	0.168039	0.0725437	0.0661432	0.2167	0.180334
	0.1342	0.172505	0.0831773	0.0813743	0.0656979	0.234217	NaN
	0.141926	0.165688	0.193181	0.0796199	0.045783	NaN	0.154028
	0.200941	0.182619	0.171339	0.0387672	0.0204925	0.266253	0.152569
	0.13063	0.238482	0.178542	0.063301	0.0634351	0.267164	NaN
	0.164604	0.158995	0.166717	0.106122	0.0148352	0.243908	0.120576
	0.0896284	0.151148	0.214951	0.0749904	0.0488308	0.192725	0.164857
	0.112955	0.187185	0.179611	0.0966942	0.0651956	0.240162	0.174462
	0.107963	0.199387	0.106737	0.0582385	0.110204	0.201373	0.127534
	0.141115	0.140536	0.174857	0.0605505	0.0695853	0.214124	0.163148
	0.0943311	0.197869	0.186363	0.0612415	0.0290631	0.25891	0.197956
	0.124898	0.145941	0.180509	0.053202	0.058221	0.222189	0.157494
	0.131315	0.195446	0.223605	0.034885	0.0385714	0.144298	0.165204
	0.0809718	0.205288	0.147479	0.0605936	0.0391177	0.227428	0.202988
	0.103219	0.209627	0.161158	0.0135536	0.0393857	0.249509	0.171196
	0.0892183	0.164051	0.262286	0.0772821	0.0406422	0.270719	0.193152
	0.117356	0.201771	0.17067	0.0425616	0.0707097	0.221581	0.280481
	0.10986	0.166403	0.156072	0.0867423	NaN	0.159367	0.216551
	0.11234	0.183752	0.107761	0.0858064	0.0561201	0.191394	0.190608
	0.0768473	0.184358	0.161103	0.0306997	0.0254877	0.258306	0.165584
	0.16251	0.171651	0.192187	0.0553951	0.044369	0.191124	0.198659
	0.0977716	0.159619	0.220727	0.0707827	0.0583769	0.223829	0.186613
	0.085612	0.175598	0.160536	0.0680672	0.0518284	0.207161	0.2
	0.0779002	0.139695	0.166958	0.0678936	0.0272269	0.219162	0.180013
	0.132561	0.162539	0.203355	0.0668147	0.0279728	0.24478	0.18055
	0.078681	0.257268	0.138433	0.0675469	0.0707424	0.196778	0.183585
	0.189484	0.181018	0.293235	0.0770336	0.0401125	0.243609	0.161336
	0.096517	0.241353	0.138898	0.0562382	0.0511076	0.196865	0.193938
	0.107728	0.145958	0.211892	0.0624217	0.0197802	0.203198	0.176204
	0.165947	0.167061	0.207167	0.0608023	0.0635567	0.244618	0.0895683
	0.166545	0.240739	0.216865	0.0690278	0.0632319	0.229095	0.194825
	0.149266	0.130885	0.145025	0.0708887	0.042886	0.227296	0.176601
	0.15383	0.111621	0.196019	0.0490731	0.0513471	0.193743	0.206079
	0.118822	0.099055	0.18229	0.0664314	0.0594125	0.209248	0.182494
	0.12658	0.183831	0.26971	0.0600366	0.0557495	0.246957	0.140479
	0.10252	0.184236	0.141891	0.0638979	NaN	0.193836	0.116306
	0.0608206	0.182117	0.190102	0.0516014	0.0283115	0.246492	0.150262
	0.0853506	0.186049	0.243073	0.0651633	0.0614732	0.121198	0.13677
	0.168399	0.135429	0.136134	0.0498406	0.0483241	0.264762	0.179708
	0.156334	0.173487	0.147641	0.0648094	0.0302147	0.244989	0.182101
	0.0705995	0.170199	0.147934	0.0531809	0.0979592	0.236584	0.231098
	0.0887714	0.205859	0.128783	0.0588717	0.0429053	0.17944	0.235882
	0.11608	0.153741	0.201199	0.0698682	0.026601	0.164673	0.219793
	0.0936958	0.15644	0.183126	0.070998	0.0728368	0.1863	0.222947
	0.0546101	0.207877	0.128438	0.0843525	0.0161162	0.198175	0.188505
	0.0317817	0.163812	0.171216	0.0732479	0.0436658	0.207599	0.187567
	0.0956571	0.175201	0.296293	0.037019	0.0887335	0.278695	0.14289
	0.134733	0.196189	0.176119	0.080568	0.0579939	0.270392	0.186248
	0.0489866	0.127041	0.206267	0.0579658	0.0232069	0.197212	0.203616
	0.088399	0.171164	0.173571	0.0592027	0.14346	0.178233	0.156739
	0.0880389	0.166008	0.18365	0.118737	0.0607956	0.315728	0.1769
	0.0959676	0.24986	0.197958	0.0750148	0.0411729	0.179249	0.135318
	0.118629	0.190729	0.22119	0.0854505	0.0689719	0.250193	0.171199
	0.125203	0.164149	0.191916	0.0640932	NaN	0.210446	0.17903
	0.138999	0.137016	0.178927	0.0471845	0.0488784	0.222779	0.195268
	0.164281	0.157972	0.185165	0.0849469	0.055571	0.175247	0.190755
	0.112627	0.186957	0.182707	0.0342223	0.0621345	0.154977	0.185296
	0.135603	0.270968	0.150422	0.0449884	0.0447565	0.263377	0.182637
	0.188223	0.177447	0.146551	0.0686188	0.0677704	0.181586	0.182879
	0.138572	0.258851	0.197721	0.0924715	0.0703201	0.194036	0.119427
	0.128925	0.198177	0.192188	0.0739236	0.0674473	0.186184	0.139779
	0.0536348	0.199925	0.166482	0.0499692	0.078021	0.222106	0.188558
	0.158749	0.225365	0.1957	0.0553312	0.085084	0.221048	0.152526
	0.0804057	0.194567	0.146644	0.0778091	0.0488722	0.172493	0.183951
	0.118163	0.161912	0.16563	0.0727809	0.0692596	0.203256	0.152416
	0.0925714	0.206765	0.173541	0.0723214	0.0840218	0.250479	0.131477
	0.0832947	0.19371	0.107326	0.0764351	0.0530096	0.236985	0.170014
	0.153592	0.174208	0.130323	0.0883929	0.0640462	0.208543	0.157645
	0.0818641	0.155875	0.142418	0.0643952	0.0307342	0.116752	0.208135
	0.0798774	0.197391	0.168004	0.0466859	0.0227679	0.194632	0.184791
	0.112877	0.199913	0.168152	0.102599	0.0544827	0.24884	0.121235
	0.11933	0.15062	0.169007	0.0668654	0.059222	0.175593	0.221499
	0.166743	0.185039	0.187363	0.097006	0.0589043	0.237545	0.130592
	0.0815934	0.201064	0.209453	0.0286513	0.0557282	0.183642	0.18073
	0.103368	0.163575	0.177281	0.0629738	0.0355458	0.125795	0.17856
	0.111343	0.167195	0.162388	0.0398011	0.0702087	0.252397	0.192725
	0.113199	0.197037	0.204114	0.0842702	0.0667472	0.195941	0.197654
	0.0818336	0.220244	0.153766	0.0928075	0.0612762	0.229168	0.240574
	0.0993507	0.186054	0.129304	0.093719	0.073066	0.2407	0.107067
	0.106435	0.239409	0.198908	0.0625568	0.0384814	0.139817	0.122568
	0.0556099	0.199128	0.197211	0.0750417	0.0604295	0.226042	0.141763
	0.10882	0.225995	0.222527	0.0744696	0.0492401	0.229915	0.15563
	0.0740854	0.238791	0.168222	0.0458274	0.0188153	0.232643	0.147551
	0.126248	0.161387	0.175063	0.0695489	0.031052	0.173724	0.204578
	0.128912	0.152707	0.173655	0.0626591	0.0517625	0.200753	0.203995
	0.104222	0.220009	0.200275	0.0840774	0.0486463	0.198442	0.257143
	0.100149	0.170453	0.159731	0.0730648	0.0389061	0.260376	0.141
	0.105936	0.192656	0.220969	0.0271205	0.0220217	0.214702	0.201184
	0.11705	0.200773	0.144505	0.0650229	0.0559908	0.1789	0.144643
	0.209079	0.178566	0.162582	0.108317	NaN	0.234513	0.197363
	0.138346	0.242783	0.211083	0.0752649	0.0577576	0.212114	0.128772
	0.157064	0.196126	0.194171	0.0749343	0.0430893	0.225956	0.196805
	0.124036	0.192315	0.191346	0.108636	0.043907	0.21983	0.265211
	0.108222	0.209318	0.217109	0.0537548	0.0511631	0.168526	0.193154
	0.0728196	0.227296	0.205993	0.063981	0.0613425	0.271292	0.165909
	0.128153	0.138166	0.117945	0.0782494	0.181358	0.240349	0.188402
	0.0967511	0.173125	0.190519	0.0770503	0.0534653	0.217831	0.212222
	0.214183	0.200737	0.124867	0.0526786	0.049124	0.239848	0.187155
	0.103237	0.178805	0.147071	0.0317606	0.0675079	0.181059	0.200107
	0.106154	0.274746	0.204502	0.0638175	0.0565714	0.175082	0.176525
	0.126183	0.196592	0.143065	0.0418127	0.151824	0.190305	0.193787
	0.132829	0.19798	0.215528	0.0953571	0.113032	0.203749	0.161327
	0.105048	0.16908	0.254177	0.042129	0.0546854	0.2424	0.220974
	0.145043	0.200193	0.186037	0.0416452	0.0471367	0.191186	0.206255
	0.0766025	0.172747	0.176656	0.0669338	0.0452893	0.223551	0.131911
	0.131435	0.212405	0.189226	0.0706489	0.0277714	0.214799	0.167463
	0.109072	0.200957	0.190759	0.0749749	0.0575785	0.192857	0.220794
	0.138981	0.199782	0.118003	0.0838509	0.17566	0.252892	0.154802
	0.110769	0.175687	0.159725	0.043283	0.0505178	0.206611	0.210504
	0.114649	0.18373	0.117354	0.0761905	0.0493802	0.187094	0.187951
	0.124409	0.207531	0.200765	0.0423999	0.12761	0.196577	0.130689
	0.0516198	0.161741	0.177805	0.0901478	0.0737566	0.250464	0.194301
	0.109729	0.132163	0.168147	0.0538902	0.0656063	0.253759	0.138002
	0.100989	0.14702	0.196614	0.0700414	0.0672371	0.20805	0.233264
	0.055102	0.217485	0.159255	0.0774436	0.0606406	0.203828	0.146974
	0.13833	0.195623	0.137002	0.0589848	0.0421942	0.183981	0.214167
	0.103675	0.17313	0.211548	0.0567343	0.0398404	0.23064	0.19338
	0.0493355	0.184566	0.221841	0.0743698	0.0246201	0.237643	0.166302
	0.0637912	0.228221	NaN	0.0661993	0.0511419	0.100812	0.177805
	0.0766721	0.176587	0.189599	0.068098	0.0790244	0.271718	0.219104
	0.109181	0.162055	0.207999	0.0431425	0.00840947	0.186168	0.230369
	0.12809	0.249748	0.131813	0.0481535	0.0559006	0.206427	0.139415
	0.105308	0.196479	0.191629	0.0674568	0.0536861	0.229352	0.192857
	0.186207	0.0820468	0.207057	0.0376647	0.0579269	0.223901	0.209238
	0.137344	0.164199	0.188541	0.0773773	0.061214	0.211201	0.198244
	0.166672	0.0983408	0.180463	0.0472919	0.0768343	0.228421	0.185983
	0.14023	0.185127	0.263508	0.0514921	0.0689963	0.199369	0.240865
	0.0823264	0.155233	0.178318	0.0668488	0.0344388	0.247832	0.131287
	0.15095	0.139891	0.132686	0.0534586	0.028011	0.178863	0.139562
	0.136611	0.207019	0.127817	0.0367094	0.0565469	0.195915	0.14592
	0.0980724	0.285188	0.224552	0.0769356	0.0194274	0.209662	0.208665
	0.0356959	0.153247	0.193065	0.0564796	0.0488547	0.183182	0.146437
	0.0952551	0.145064	0.190513	0.0726508	0.0542772	0.24369	0.179305
	0.0982811	0.200537	0.159472	0.0649129	0.0482143	0.206985	0.170396
	0.101839	0.167524	0.206996	0.063881	0.0355263	0.23279	0.188544
	0.13619	0.146738	0.191885	0.109624	0.0509892	0.232826	0.266814
	0.119925	0.24281	0.170726	0.0662886	0.0500789	0.227231	0.206223
	0.104814	0.235935	0.169969	0.0647461	0.0575433	0.181253	0.163858
	0.127739	0.189728	0.119521	0.0979732	0.0470019	0.0698862	0.225055
	0.109955	0.210922	0.142606	0.1067	0.028035	0.178258	0.167165
	0.113039	0.131121	0.143018	0.0721286	0.0525515	0.235525	0.171429
	0.118929	0.228571	0.220121	0.088755	0.0318353	0.203586	0.21997
	0.0832306	0.212257	0.174072	0.0475186	0.0534221	0.185555	0.289286
	0.138545	0.149759	0.166976	0.0676844	0.044004	0.215556	0.235643
	0.113706	0.173909	0.224833	0.0552665	0.0921526	0.239245	0.169338
	0.085411	0.162492	0.11613	0.0513145	0.253416	0.169756	0.116847
	0.0983381	0.174211	0.170042	0.0626406	0.0658274	0.148044	0.174917
	0.111675	0.20996	0.144903	0.0729211	0.0582426	0.158694	0.173609
	0.093491	0.185104	0.178362	0.0347143	0.0111417	0.232705	0.168836
	0.12264	0.21669	0.233571	0.0847778	0.215165	0.1666	0.181547
	0.125545	0.191826	0.176846	0.0773791	0.0376793	0.170408	0.158652
	0.05625	0.165059	0.127041	0.0902608	0.0435451	0.190838	0.177841
	0.135571	0.18883	0.213017	0.0548688	0.0809605	0.19158	0.211036
	0.114324	0.223032	0.143065	0.0514546	0.0543376	0.197744	0.180121
	0.0728754	0.243677	0.144321	0.0677513	0.0458738	0.20425	0.168201
	0.105796	0.208387	0.0923406	0.0628882	0.0385994	0.178627	0.165073
	0.149603	0.18119	0.123569	NaN	0.0386191	0.170776	0.231631
	0.0699045	0.156378	0.162154	0.0753038	0.0517857	0.335106	0.25141
	0.0685253	0.167534	0.156127	0.0683947	0.0538803	0.147936	0.223355
	0.0781071	0.192409	0.183258	0.0737433	0.0485315	0.232454	0.15456
	0.10033	0.20166	0.0807677	0.0652279	0.0410704	0.198327	0.142999
	0.0811224	0.187415	0.16783	0.0696853	0.050578	0.218276	0.210073
	0.110914	0.167052	0.225655	0.0812822	0.0517159	0.209718	0.148915
	0.116085	0.145143	0.168926	0.0782845	0.0403846	0.178878	0.219711
	0.092236	0.177866	0.184131	0.0521849	0.0777351	0.172388	0.21148
	0.107449	0.176301	0.135773	0.0842952	0.0528826	0.139252	0.161168
	0.0802606	0.188937	0.192447	0.0517669	0.0506711	0.19847	0.125064
	0.115398	0.208868	0.135603	0.0565489	0.0526099	0.185506	0.212569
	0.139085	0.210862	0.214208	0.0563039	0.0543518	0.0864904	0.17173
	0.138166	0.149982	0.179804	0.0978852	0.0526394	0.219335	0.183008
	0.124646	0.27248	0.233008	0.0807726	0.0992191	0.230356	0.212286
	0.158346	0.242857	0.204749	0.0931121	0.0310427	0.181264	0.18231
	0.122788	0.231202	0.194393	0.0546011	0.0596639	0.196566	0.173252
	0.130042	0.160444	0.194805	0.0530394	0.132141	0.17894	0.156829
	0.127693	0.198488	0.175008	0.069056	0.0660669	0.185862	0.135105
	0.203932	0.184222	0.211843	0.0859592	0.082435	0.226756	0.164004
	0.151261	0.204791	0.15753	0.0703168	0.0698836	0.240143	0.164028
	0.121622	0.12669	0.200446	0.0820489	0.0632168	0.211246	0.227481
	0.112864	0.190175	0.2203	0.0560531	0.0812831	0.206179	0.161278
	0.17473	0.202566	0.180168	0.0527418	0.0269598	0.209234	0.169749
	0.136391	0.198473	0.140925	0.0297794	0.0461653	0.249864	0.184639
	0.112724	0.162256	0.185029	0.00369694	0.0415266	0.114894	0.110341
	0.137516	0.179839	0.199841	0.0406015	0.0538206	0.19997	0.176996
	0.0721759	0.176829	0.209684	0.0770613	0.0546553	0.203377	0.182197
	0.0972744	0.189989	0.178462	0.0662155	0.0523217	0.218728	0.171592
	0.09425	0.190998	0.195676	0.0852267	0.0603352	0.26258	0.0964286
	0.109624	0.131022	0.179691	0.0833676	0.0211729	0.218317	0.161984
	0.124862	0.213688	0.192978	0.0818773	0.0139977	0.249691	0.0901202
	0.105443	0.138927	0.113113	0.0827697	0.0501915	0.229092	0.164699
	0.134616	0.116174	0.238776	0.0416988	0.0535537	0.244706	0.194581
	0.0929719	0.187395	0.150587	0.0841827	0.0466311	0.182154	0.246764
	0.105071	0.15109	0.215247	0.0493252	0.0537602	0.221085	0.183145
	0.218919	0.143272	0.162574	0.0756303	0.0686656	0.19724	0.197714
	0.140565	0.177415	0.199703	0.0688776	0.0443742	0.239257	0.155316
	0.122174	0.160196	0.172515	0.0639943	0.0956103	0.168846	0.186724
	0.133362	0.169014	0.203607	0.0715246	0.00559908	0.305926	0.148683
	0.108309	0.144438	0.176878	0.0629323	0.190702	0.269418	0.151699
	0.165306	0.153938	0.204059	0.0562606	0.051112	0.245963	0.197684
	0.0561218	0.168469	0.235396	0.068159	0.0210151	0.217382	0.248744
	0.084429	0.182085	0.161462	0.269472	0.071345	0.291135	0.204713
	0.0710421	0.199803	0.155321	0.0576806	0.0419575	0.181946	0.225461
	0.114019	0.158092	0.195703	0.0365173	0.0125521	0.25734	0.247572
	0.0550807	0.208584	0.203735	0.0716497	0.0376973	0.239608	0.220654
	0.0680184	0.156195	0.186873	0.0466053	0.0297849	0.248454	0.19116
	0.0502715	0.151559	0.171763	0.0580992	0.0194946	0.208902	0.153088
	0.121973	0.137333	0.164195	0.04063	0.0339228	0.183186	0.207268
	0.157926	0.166358	0.135446	0.0449773	0.0752776	0.243609	0.198083
	0.159703	0.231429	0.141836	0.0581296	0.0873501	0.120771	0.16052
	0.0787537	0.164027	0.162499	0.119313	0.0451752	0.210635	0.183845
	0.0726553	0.221242	0.201152	0.0401849	0.0707733	0.263947	0.230855
	0.0957482	0.174943	0.184405	0.0560199	0.0372998	0.215282	0.186193
	0.0926975	0.214286	0.205587	0.0774388	0.0770129	0.259558	0.173539
	0.131751	0.180188	0.214429	0.0378874	0.0460455	0.231235	0.18767
	0.10856	0.287253	0.179773	0.0228491	0.0409136	0.23625	0.142159
	0.113032	0.180472	0.217733	0.0685447	0.0602417	0.177581	0.186044
	0.156663	0.130043	0.21154	0.0450959	0.0416859	0.203551	0.205079
	0.103496	0.161034	0.167152	0.0733798	0.0207029	0.180381	0.11759
	0.0751849	0.21447	0.136719	0.0486535	0.031106	0.231429	0.178607
	0.120036	0.224433	0.230266	0.0773555	0.170915	0.149241	0.170949
	0.105906	0.228508	0.197785	0.0413529	0.0542075	0.220328	0.142167
	0.116366	0.245567	0.181424	0.0340917	0.0423345	0.224446	0.225976
	0.0819216	0.25515	0.248144	0.0632017	0.0597102	0.179738	0.149731
	0.112794	0.194141	0.139943	0.0196459	0.0476471	0.234975	0.207594
	0.0977495	0.180663	0.189916	0.00385073	0.0441517	0.19974	0.210919
	0.117646	0.162223	0.139892	0.0807309	0.041733	0.115134	0.206003
	0.0900715	0.206087	0.125987	0.0875312	0.0486251	0.238884	0.218645
	0.104734	0.199882	0.178267	0.0568341	0.0515794	0.223037	0.191916
	0.0921526	0.203093	0.145193	0.0505303	0.0442403	0.20343	0.179512
	0.0868096	0.226208	0.13541	0.0494506	0.09285	0.138471	0.140234
	0.110775	0.141611	0.169128	0.054659	0.0359057	0.259331	0.156482
	0.11926	0.174683	0.16338	0.0462857	0.0528644	0.175854	0.10271
	0.105701	0.173864	0.125935	0.0352292	0.0638424	0.209882	0.17166
	0.0889179	0.183285	0.145668	0.0836009	0.0378357	0.215568	0.136557
	0.0818387	0.175153	0.153059	0.0951568	0.0321187	0.193124	0.199519
	0.0986711	0.205215	0.150283	0.0415226	0.0323138	0.191339	0.177458
	0.0936349	0.123814	0.147932	0.0713307	0.0447592	0.216915	0.156623
	0.129229	0.0932462	0.158513	0.0497751	0.0453237	0.221311	0.180674
	0.100358	0.176831	0.187977	0.0574002	0.0503106	0.249615	0.202019
	0.0994021	0.180921	0.161765	0.0682927	0.0244286	0.204238	0.927481
	0.112158	0.143152	0.179755	0.0473377	0.0503973	0.218683	0.183831
	0.0524209	0.170411	0.176278	0.0777778	0.0423291	0.219191	0.197272
	0.143939	0.191601	0.138762	0.0745653	0.885813	0.16022	0.182629
	0.123458	0.199987	0.209724	0.0656054	0.0249815	0.235146	0.216376
	0.11256	0.150028	0.156587	0.0564693	0.0532819	0.265888	0.157792
	0.16816	0.205774	0.168339	0.0432454	0.0361265	0.218379	0.245455
	0.169368	0.214054	0.175185	0.0644173	0.050414	0.281562	0.214
	0.157729	0.151545	0.168077	0.0414499	0.0501499	0.189979	0.163942
	0.142676	0.188192	0.12101	0.0850698	0.0450601	0.284211	0.206049
	0.110545	0.179631	0.178384	0.0325539	0.037125	0.284665	0.164653
	0.101198	0.180044	0.177141	0.0486722	0.0565521	0.22625	0.199315
	0.115005	0.156159	0.142649	0.0525974	0.0750979	0.193862	0.20022
	0.0978148	0.178141	0.151458	0.0216964	0.0595167	0.201002	0.298421
	0.117321	0.105394	0.199032	0.0557499	0.048767	0.217706	0.192365
	0.110908	0.18229	0.164376	0.0286175	0.0373718	0.246592	0.211966
	0.0780434	0.173537	0.232422	0.0412232	0.0886861	0.250562	0.173299
	0.200613	0.151223	0.155404	0.054716	0.0544643	0.161552	0.128078
	0.109766	0.108237	0.156478	0.0835613	0.0483734	0.21881	0.208246
	0.131778	0.192076	0.210272	0.0550331	0.08	0.267204	0.266025
	0.134662	0.271392	0.158979	0.0178218	0.0656535	0.196403	0.144643
	0.142879	0.170875	0.131805	0.0623206	0.033844	0.240281	0.182293
	0.13368	0.200225	0.210928	0.110031	0.0614412	0.132666	0.217761
	0.0604396	0.152547	0.210214	0.0512658	0.0571429	0.23495	0.151363
	0.105195	0.18442	0.212755	0.0500602	NaN	0.189696	0.183536
	0.100575	0.185167	0.152297	0.0595315	0.0728377	0.277753	0.187856
	0.126672	0.228586	0.144958	0.153646	0.037496	0.218953	0.0538037
	0.0615681	0.182954	0.180959	0.0608418	0.0463269	0.221054	0.164157
	0.0973298	0.184331	0.214805	0.0585599	0.0391205	0.195181	0.186652
	0.0754173	0.0869709	0.267118	0.0758417	0.0669975	0.142254	0.169696
	0.0999024	0.256701	0.217612	0.0706482	0.0835052	0.227089	0.16764
	0.0919132	0.243976	0.183923	0.0585599	0.0804728	0.26536	0.199833
	0.122968	0.219039	0.147524	0.0894598	0.0708292	0.296596	0.166306
	0.122486	0.177602	0.14928	0.0964286	0.0518984	0.280457	0.207561
	0.141358	0.132787	0.135541	0.0442533	0.0510262	0.201754	0.260902
	0.148028	0.201735	0.173199	0.0484667	0.0450616	0.128229	0.209817
	0.146442	0.172657	0.19708	0.062222	0.0670558	0.188509	0.165139
	0.0901431	0.0522957	0.143508	0.0624971	0.0626699	0.216788	0.193788
	0.0958796	0.243609	0.195215	0.0705628	0.0442327	0.175905	0.168847
	0.10238	0.134245	0.192924	0.0721604	0.0650044	0.223458	0.169426
	0.130725	0.0826531	0.159051	0.0403361	0.0236473	0.218886	0.183798
	0.127655	0.156032	0.199113	0.0312272	0.00512766	0.201215	0.199474
	0.0802083	0.168045	0.234228	0.0628516	0.0369809	0.168054	0.201704
	0.094541	0.202166	0.172891	0.065158	0.0511271	0.149187	0.197932
	0.0863539	0.20079	0.227296	0.0630855	0.035903	0.189283	0.148536
	0.0875441	0.207939	0.184512	0.057711	0.0864144	0.204257	0.24237
	0.0950398	0.213992	0.177445	0.0544794	NaN	0.182416	0.214988
	0.0923577	0.23881	0.163268	0.0788961	0.0542411	0.229516	0.216731
	0.103656	0.216885	0.128375	0.0611864	0.0697634	0.26629	0.16221
	0.110567	0.188963	0.150213	0.0845297	0.0663896	0.20231	0.154647
	0.122317	0.22827	0.183943	0.0329045	0.0844437	0.13563	0.187066
	0.0792627	0.142209	0.16921	0.0518124	0.0687102	0.150987	0.231974
	0.116823	0.140587	0.154811	0.0276451	0.0714558	0.174024	0.234925
	0.109583	0.147644	0.207717	0.103512	0.0448727	0.273365	0.188581
	0.053611	0.203605	0.154798	0.0707899	0.0574409	0.182738	0.158256
	0.107529	0.159073	0.264827	0.0772221	0.0651475	0.183409	0.231429
	0.115396	0.202302	0.19562	0.0668648	0.0517857	0.193463	0.193949
	0.0944845	0.179522	0.148776	0.064146	0.022982	0.147161	0.194805
	0.12658	0.166844	0.176869	0.0696125	0.0763597	0.230989	0.212991
	0.10828	0.123294	0.145736	0.0714656	0.0368944	0.180674	NaN
	0.114004	0.162516	0.132787	0.0551546	0.0706466	0.211375	0.188833
	0.111693	0.168083	0.22085	0.0794884	0.0216288	0.30958	0.226933
	0.0809019	0.17108	0.17487	0.0783482	0.0719732	0.199842	0.271689
	0.139787	0.196301	0.233469	0.0733239	0.0609898	0.287234	0.217331
	0.0972211	0.12937	0.17638	0.0558325	0.105701	0.258431	0.186696
	0.13638	0.193651	0.151466	0.0522198	0.0615079	0.233775	0.13713
	0.107492	0.163773	0.238961	0.0713234	0.0697721	0.249988	0.173178
	0.0734583	0.183648	0.196727	0.0537706	0.0521663	0.198717	0.101489
	0.134465	0.208119	0.175924	NaN	0.0313468	0.180532	0.193626
	0.111447	0.187258	0.194287	0.28238	0.0478158	0.200357	0.111532
	0.0857555	0.17835	0.203617	0.066983	0.0438104	0.155803	0.193065
	0.127275	0.156019	0.157085	0.0717193	0.0678917	0.228426	0.16771
	0.105121	0.18281	0.18145	0.0660645	0.0506176	0.198397	0.232592
	0.069958	0.144837	0.167272	0.104159	0.180258	0.195936	0.215439
	0.12658	0.186988	0.175305	0.0864812	0.0137211	0.226861	0.171686
	0.14233	0.228969	0.232098	0.0758782	0.0253852	0.202047	0.216887
	0.0902736	0.184001	0.26095	0.0609023	0.0623649	0.24079	0.159465
	0.115099	0.142518	0.16593	0.0499465	0.0470362	0.255799	0.19158
	0.141009	0.176097	0.197481	0.0586602	0.0345238	0.173791	0.109999
	0.148205	0.143807	0.245455	0.0542779	0.0344636	0.298373	0.141176
	0.101741	0.174212	0.198866	0.0816895	0.0214754	0.225704	0.179938
	0.0665982	0.234688	0.231071	0.0794118	0.0625483	0.236997	0.221175
	0.123487	0.158435	0.189169	0.0566356	0.0460731	0.190196	0.192383
	0.0999498	0.228864	0.130102	0.0773237	0.0563131	0.231429	0.186765
	0.136607	0.159214	0.213158	0.0759612	0.0500739	0.210747	0.242891
	0.100219	0.181224	0.139827	0.198943	0.0256543	0.201544	0.190969
	0.128852	0.153992	0.207659	0.0529412	0.0376184	0.222423	0.17935
	0.124352	0.156084	0.211659	0.0902359	0.0638185	0.252086	0.242874
	0.137729	0.135709	0.135554	0.0667582	0.0694572	0.217548	0.236218
	0.147628	0.150606	0.186488	0.0967199	0.0828481	0.191686	0.130155
	0.116496	0.231574	0.150713	0.0856669	0.0731201	0.210618	0.198933
	0.113561	0.233328	0.136432	0.0836315	0.07383	0.2025	0.27388
	0.156541	0.163381	0.0636652	0.0647764	0.0532895	0.203964	0.164518
	0.0922596	0.179623	0.201385	0.0536195	0.0416887	0.255824	0.198318
	0.105461	0.204387	0.224928	0.0159654	0.037448	0.17323	0.162291
	0.126447	0.147511	0.166926	0.0502276	0.0616168	0.175861	0.18044
	0.119685	0.189409	0.158956	0.0402584	0.0422577	0.196972	0.102211
	0.0693458	0.205108	0.167654	0.127492	0.0604713	0.221159	0.198469
	0.123384	0.161299	0.231561	0.0595405	0.0503106	0.222431	0.204518
	0.0819918	0.0898752	0.182908	0.0783656	0.0406015	0.209244	0.166896
	0.130127	0.244039	0.30547	0.0566038	0.0561626	0.095051	0.227321
	0.117391	0.162033	0.155588	0.0395604	0.0314441	0.248961	0.155749
	0.134468	0.170274	0.247287	0.135061	0.0374875	0.210743	0.163509
	0.107427	0.227803	0.185762	0.0342766	0.0764151	0.257143	0.172083
	0.113153	0.226676	0.204947	0.0559273	0.063795	0.266061	0.194122
	0.104677	0.226632	0.102241	0.0536646	0.0316692	0.236073	0.134914
	0.122076	0.213556	0.195076	0.0443988	0.0735879	0.246558	0.171175
	0.11124	0.184608	0.161293	0.05492	0.0521619	0.24602	0.146887
	0.10101	0.256311	0.220094	0.0769849	0.0479012	0.216498	0.157649
	0.1415	0.184671	0.136703	0.0589119	0.055334	0.275038	0.138949
	0.132927	0.130776	0.222333	0.0548055	0.0639663	0.22848	0.202075
	0.187983	0.212405	0.181314	0.0438727	0.0098301	0.257849	0.131797
	0.0847213	0.163551	0.176984	0.0233766	0.0501698	0.219885	0.229843
	0.172294	0.169524	0.159201	0.0214113	0.0435016	0.19992	0.0332877
	0.12021	0.17027	0.154469	0.0327828	0.087983	0.243762	0.215003
	0.174194	0.193639	0.185226	0.0408163	0.0517422	0.172293	0.204738
	0.0852069	0.224187	0.204317	0.052294	0.0401868	0.300102	0.136997
	0.126699	0.213949	0.187134	0.0924616	0.0565952	0.209186	0.170735
	0.0838368	0.198367	0.187258	0.0502423	0.0659774	0.227237	0.192103
	0.080377	0.13547	0.130354	0.0968771	0.0288033	0.244576	0.147905
	0.0840874	0.125244	0.179204	0.0664498	0.00989951	0.198279	0.169469
	0.0895853	0.170291	0.233891	0.0301676	0.048301	0.197511	0.211538
	0.111887	0.234454	0.205727	0.0522628	0.0586695	0.20602	0.234709
	0.0606686	0.149881	0.215345	0.0241071	0.0583967	0.247022	0.153303
	0.159418	0.175754	0.134119	0.0319653	0.0300991	0.173405	0.193571
	0.134286	0.180097	0.159332	0.0625483	0.102931	0.203858	0.152809
	0.104966	0.162945	0.173242	0.0939328	0.0738602	0.191909	0.176386
	0.109855	0.143286	0.204925	0.0332649	0.0569549	0.208752	0.149731
	0.0848345	0.203692	0.163897	0.0814889	0.0512097	0.1563	0.182109
	0.0413265	0.187659	0.218198	0.0644501	0.0415843	0.210659	0.186424
	0.103917	0.252624	0.166071	0.0451673	0.0551793	0.211703	0.135041
	0.0781232	0.195384	0.200706	0.0505259	0.054714	0.183025	0.195061
	0.107548	0.193912	0.174335	0.0798885	0.0361607	0.176962	0.196519
	0.186777	0.183233	0.1717	0.085419	0.0440661	0.230155	0.133029
	0.0950656	0.207249	0.249608	0.0891743	0.0274478	0.137834	0.209738
	0.188255	0.10296	0.159151	0.328145	0.0794196	0.235658	0.196939
	0.10699	0.171936	0.0826531	0.0841387	0.0191038	0.231084	0.23989
	0.097669	0.139296	0.180096	0.0944319	0.0111556	0.217785	0.167133
	0.119029	0.13348	0.151952	0.0714837	0.0252988	0.173843	0.184877
	0.157468	0.189563	NaN	0.0704607	0.0374752	0.215929	0.213473
	0.0446731	0.187527	0.150164	0.0813541	0.00247429	0.182271	0.147863
	0.0964727	0.158717	0.198305	0.0740328	0.0165306	0.226593	0.159196
	0.0991348	0.165917	0.162075	0.0780327	0.0308504	0.192546	0.208763
	0.106084	0.185528	0.180345	0.0456522	0.0434481	0.155688	0.239721
	0.0999417	0.104344	0.197609	0.0606675	0.0510262	0.162017	0.208485
	0.113905	0.184665	0.142535	0.0578755	0.060552	0.258072	0.21093
	0.123356	0.163589	0.173713	0.0552239	0.0571351	0.193962	0.216785
	0.114863	0.176513	0.205149	0.0695784	0.0270782	0.200414	0.16307
	0.112121	0.187053	0.136816	0.0396357	0.0628882	0.195719	NaN
	0.112994	0.154981	0.133615	0.0626984	0.0477046	0.275107	0.176365
	0.101504	0.175366	0.115594	0.070708	0.0508432	0.2076	0.213858
	0.139491	0.156644	0.170019	0.0636267	0.0667059	0.252782	0.157538
	0.094772	0.168353	0.160886	0.102904	0.0478818	0.233477	0.198988
	0.0858292	0.195341	0.265467	0.088444	0.0470289	0.225705	0.187306
	0.102507	0.15518	0.174298	0.0432015	0.0417968	0.305124	0.191858
	0.133437	0.221388	0.190553	0.0412238	0.0477487	0.196496	0.176465
	0.110125	0.152608	0.217912	0.0554036	0.053474	0.217136	0.185006
	0.128494	0.230485	0.161175	0.075872	0.0398252	0.280028	0.196259
	0.111287	0.218677	0.136882	0.0451486	0.00423087	0.14642	0.159121
	0.146321	0.221983	0.203018	0.0499448	0.308184	0.17562	NaN
	0.151043	0.230684	0.166672	0.0782609	0.0356543	0.141413	0.157386
	0.124409	0.13528	0.209617	0.0939462	0.0642857	0.266776	0.228309
	0.116988	0.199497	0.123734	0.0487384	0.0295905	0.113249	0.173279
	0.167268	0.180176	0.13712	0.055102	0.0446691	0.221384	0.220617
	0.104024	0.211271	0.150126	0.0725734	0.0547728	0.252318	0.152868
	0.0967618	NaN	0.160867	0.0821075	0.0494505	0.248026	0.176567
	0.0649902	0.166185	0.186989	0.0535095	0.0470128	0.145287	0.213535
	0.112662	0.145738	0.205684	0.0379569	0.0651263	0.173167	0.209635
	0.0851987	0.224301	0.165947	0.0730461	0.0498606	0.230709	0.131393
	0.108682	0.110952	0.127017	0.0872706	0.0711735	0.210817	0.248417
	0.127801	0.193813	0.20562	0.0738602	0.031239	0.199302	0.190071
	0.0791016	0.238569	0.127895	0.0625483	0.0495918	0.207851	0.199619
	0.114037	0.167314	0.184209	0.10852	0.0472871	0.183746	0.16171
	0.120953	0.213885	0.055749	0.0781853	0.0550778	0.196009	0.30017
	0.109451	0.212844	0.205435	0.073671	0.0911303	0.219253	0.202362
	0.0633056	0.211948	0.194242	0.108424	0.0661437	0.21934	0.173778
	0.119733	0.128064	0.173292	0.0664071	0.0451916	0.222662	0.153786
	0.111245	0.148352	0.210432	0.0838194	0.0292663	0.2053	0.2052
	0.0930063	0.150458	0.192103	0.0699836	0.0596627	0.197121	0.303458
	0.089276	0.174519	0.150322	0.0903651	0.0529552	0.24295	0.124705
	0.136411	0.209965	0.158398	0.0411536	0.0510504	0.185699	0.183708
	0.121215	0.205194	0.245018	0.0580528	0.0310941	0.240319	0.174474
	0.095077	0.133374	0.165122	0.0529678	0.0355575	0.183413	0.17301
	0.148067	0.207412	0.165092	0.0128097	0.0615669	0.224394	0.169856
	0.0697568	0.245666	0.191322	0.0594744	0.0298013	0.175585	0.167925
	0.127256	0.129348	0.177522	0.0703583	0.0423833	0.201743	0.153011
	0.114805	0.171797	0.185539	0.0229538	0.071618	0.211607	0.229312
	0.172137	0.197504	0.210958	0.0661224	0.0645097	0.179518	0.179852
	0.128381	0.183573	0.17894	0.0634351	0.0341435	0.251195	0.237054
	0.0892263	0.123218	0.181281	0.0524272	0.0130603	0.216998	0.165689
	0.119165	0.206511	0.193799	0.063813	0.0625743	0.210041	0.190918
	0.145305	0.152913	0.182192	0.126631	0.015873	0.207227	0.172429
	0.118473	0.172672	0.170926	0.0364606	0.0801667	0.197121	0.182707
	0.118681	0.206733	0.145162	0.0667822	0.0178251	0.167402	0.167471
	0.089011	0.16053	0.138588	0.0252802	0.00208494	0.195512	0.21775
	0.141914	0.23156	0.151479	0.0273686	0.213542	0.156839	0.19654
	0.109371	0.184279	0.171004	0.0670808	0.0388303	0.191229	0.160535
	0.0753308	0.19032	0.252177	0.0747592	0.0471235	0.185415	0.214336
	0.0956811	0.164634	0.133335	0.0351752	0.0370286	0.222353	0.24308
	0.126706	0.224235	0.161781	0.0270555	0.0427372	0.235651	0.128211
	0.0734456	0.19927	0.106058	0.0199336	0.0513587	0.148307	0.193
	0.0737084	0.157916	0.0895966	0.156814	0.0361412	0.229736	0.187975
	0.110643	0.174526	0.145222	0.0721034	0.0444195	0.208799	0.186252
	0.0861791	0.169142	0.206582	0.0770176	0.0515409	0.291989	0.184005
	0.123019	0.197277	0.183817	0.0239822	0.0517706	0.2051	0.210123
	0.108624	0.199385	0.190282	0.0999452	0.0296927	0.128381	0.158712
	0.0743119	0.185167	0.174862	0.059494	0.0365054	0.192002	0.151584
	0.0724022	0.182022	0.191287	0.0810936	0.0783297	0.197001	0.194703
	0.151308	0.16227	0.152302	0.0576907	0.044472	0.19731	0.248419
	0.123636	NaN	0.240549	0.0745559	0.0404258	0.17975	0.204324
	0.0700768	0.145965	0.199321	0.0616141	0.047194	0.249054	0.146099
	0.122897	0.19987	0.134932	0.0601824	0.0719344	0.184988	0.130843
	0.0813127	0.166721	0.172493	0.0732034	0.0537823	0.130598	0.122795
	0.112587	0.144899	0.113229	0.0627389	0.0536366	0.222383	0.192455
	0.111654	0.139795	0.121848	0.058657	0.0407445	0.219099	0.162827
	0.112044	0.198101	0.167885	0.0631825	0.0732659	0.222	0.184472
	0.0350649	0.233412	0.169638	0.0516634	0.0417167	0.224215	0.216646
	0.0746231	0.181307	0.172504	0.0717706	0.0461407	0.215063	0.145272
	0.146318	0.214859	0.141429	0.0744764	0.0245083	0.204276	0.197713
	0.110472	0.166677	0.154782	0.042033	0.0423235	0.197587	0.209524
	0.123261	0.14326	0.191071	0.0731624	0.052251	0.197291	0.148284
	0.126944	0.153875	0.184013	0.0876798	0.0136573	0.198492	0.113817
	0.126478	0.260437	0.180573	0.0391205	0.0459675	0.211046	0.16287
	0.123132	0.192538	0.191276	0.0621113	0.0238363	0.189559	0.171756
	0.0915851	0.132073	0.219014	0.0412774	0.0276884	0.237667	0.32998
	0.0772501	0.196951	0.181239	0.08061	0.0332946	0.2216	0.180147
	0.0912471	0.147917	0.168791	0.0609023	0.171199	0.166995	0.209763
	0.1231	0.165015	0.183652	0.0693772	0.0697074	0.188619	0.203162
	0.098316	0.160586	0.158134	0.0499087	0.0532306	0.220661	0.175815
	0.0820851	0.259422	0.214092	0.0669552	0.027551	0.25328	0.26638
	0.124157	0.133056	0.17152	0.114068	0.00835482	0.205613	0.157081
	NaN	0.211981	0.145688	0.0121921	0.0499342	0.233311	0.202729
	0.083148	0.177372	0.149503	0.0376647	0.0901879	0.200763	0.182158
	0.125232	0.216566	0.119657	0.0328192	0.0559316	0.201534	0.196496
	0.0603577	0.1728	0.203909	0.0569476	0.0646989	0.227595	0.247109
	0.130083	0.138266	0.116776	0.0965776	0.0548371	0.196837	0.181235
	0.154286	0.148904	0.195968	0.0546615	0.0328056	0.275107	0.0568511
	0.14057	0.126683	0.187196	0.0560614	0.0433571	0.229578	0.192666
	0.0979504	0.130411	0.157371	0.0373272	0.0324433	0.187155	0.14962
	0.127177	0.163575	0.161377	0.039574	0.0650963	0.192537	0.226212
	0.140234	NaN	0.168496	0.034741	0.0529859	0.170904	0.227568
	0.0979361	0.154609	0.241262	0.0385211	0.0642857	0.215106	0.188776
	0.115783	0.137612	0.160907	0.0581385	0.0688935	0.169924	0.217776
	0.0942415	0.14537	0.182707	0.0401696	0.0615656	0.227209	0.148134
	0.147493	0.166279	0.146093	0.0513058	0.0615017	0.193744	0.231158
	0.103667	0.175179	0.160403	0.0451486	0.0682322	0.220869	0.13317
	0.1329	0.16096	0.214102	0.0729243	0.0268622	0.215475	0.180744
	0.113866	0.247705	0.152517	0.0610464	0.034277	0.198463	0.265909
	0.106466	0.188646	0.124247	0.117676	0.0461345	0.223539	0.147488
	0.0951986	0.196714	0.194604	0.104169	0.0742629	0.217527	0.176647
	0.107247	0.20216	NaN	0.0607078	0.0466711	0.217884	0.156573
	0.117373	0.184423	0.125465	0.0780751	0.0685324	0.188574	0.183977
	0.160487	0.165107	0.231578	0.0800906	0.0480356	0.16814	0.182667
	0.108948	0.183727	0.132711	0.0891892	0.0304511	0.352363	0.193966
	0.0989529	0.215536	0.164442	0.060986	0.0394113	0.218849	0.172279
	0.136992	0.182859	0.215414	0.0739617	0.0486933	0.206126	0.220795
	0.0895028	0.209672	0.181544	0.0429536	0.0402892	0.180804	0.217089
	0.138282	0.0776581	0.193982	0.0786264	0.0477963	0.136731	0.169883
	0.0841837	0.194438	0.146417	0.068957	0.0706806	0.0437063	0.281067
	0.149935	0.131121	0.140917	0.0299373	0.0687831	0.217403	0.183028
	0.109827	0.172899	0.166025	0.226305	0.0392466	0.219071	0.207567
	0.12721	0.190064	0.0955032	0.401786	0.0919661	0.202408	0.154777
	0.0940394	0.155406	0.17594	0.0714797	0.119293	0.222285	0.114876
	0.0672897	0.213533	0.179856	0.0697294	0.0811461	0.243	0.1625
	0.0811411	0.222885	0.221907	0.0454418	0.0436441	0.245455	0.190869
	0.121096	0.26733	0.192501	0.0813616	0.0223963	0.207423	0.14807
	0.135475	0.142263	0.213684	0.0658558	0.101153	0.251315	0.238031
	0.123672	0.254487	0.230254	0.0660799	0.0576235	0.218884	0.201337
	0.0991545	0.195181	0.173062	0.0638298	0.229773	0.218093	0.154026
	0.0988232	0.193303	0.153404	0.0829171	0.0262218	0.159643	0.172945
	0.087859	0.162439	0.193337	0.0920833	0.0524761	0.195105	0.158535
	0.0774656	0.154218	0.156826	0.11105	0.0693592	0.195979	0.170533
	0.109405	0.160327	0.217692	0.0934535	0.152479	0.166066	0.19369
	0.105565	0.135432	0.224405	0.0714096	0.0563736	0.219832	0.174528
	0.137922	0.148229	0.145166	0.0649995	0.0510719	0.269081	0.206825
	0.106382	0.213509	0.18085	0.0335404	0.035523	0.178619	0.0323827
	0.172743	0.151327	0.18779	0.0524022	0.112759	0.208015	0.136893
	0.0947066	0.184396	0.181258	0.0654194	0.0121805	0.191407	0.213039
	0.131155	0.159781	0.196004	0.0835176	0.0296703	0.234869	0.096389
	0.117775	0.174556	0.182768	0.243286	0.0410225	0.256471	0.168955
	0.0850725	0.209652	0.19807	0.0708218	0.0407126	0.216052	0.205714
	0.0996526	0.181965	0.113397	0.0453561	0.036624	0.206874	0.156787
	0.0997227	0.194271	0.167624	0.259163	0.0406455	0.21739	0.180349
	0.106515	0.185118	0.175438	0.0615278	0.0200198	0.25562	0.114222
	0.113445	0.181043	0.187154	0.0858078	0.0555298	0.2454	0.143447
	0.0931758	0.154171	0.216468	0.0501079	0.0450835	0.253801	0.226413
	0.0894698	0.16379	0.177283	0.0570186	0.0408773	0.201944	0.164117
	0.0533824	0.141346	0.207049	0.147219	0.0383253	0.241247	0.201684
	0.130665	0.190857	0.161751	0.288214	0.0596506	0.208995	0.14264
	0.128421	0.187772	0.12933	0.0618235	0.0324	0.279756	0.18816
	0.113081	0.228071	0.232628	0.0675	0.0586864	0.199943	0.174306
	0.086615	0.164138	0.200819	0.0550175	0.0354745	0.255069	0.146526
	0.113015	0.118761	0.0617501	0.0527063	0.0328734	0.218816	0.12671
	0.0862253	0.202205	0.160898	0.0995392	0.0632053	0.121192	0.124665
	0.0685181	0.184946	0.227082	0.0381715	0.0196126	0.205225	0.166431
	0.105547	0.201812	0.206768	0.0652807	0.0516123	0.270098	0.179309
	0.0902804	0.244853	0.24901	0.0772409	0.0534412	0.20542	0.150848
	0.073943	0.254107	0.311666	0.142617	0.0424207	0.286421	0.168474
	0.112583	0.218092	0.248936	0.0482813	0.0420291	0.230542	0.169948
	0.0755336	0.186364	0.120801	0.0615351	0.0212013	0.228852	0.214169
	0.125436	0.11412	0.174099	0.0651979	0.0479645	0.22614	0.163727
	0.108241	0.152686	0.203438	0.0514806	0.0519348	0.186161	0.195121
	0.0959045	0.186478	0.142764	NaN	0.0516582	0.162862	0.124129
	0.0545431	0.194444	0.140165	0.0656893	0.0183673	0.14668	0.170127
	0.0923583	0.168061	0.189578	0.0855402	0.0194245	0.135302	0.178127
	0.13743	0.159395	0.185835	0.0258642	0.0736364	0.254551	0.189601
	0.11772	0.170411	0.23976	0.0531256	0.0357737	0.22656	0.180622
	0.115455	0.223668	0.163851	0.0400549	0.0749388	0.209719	0.174726
	0.0464233	0.176551	0.165486	0.0519675	0.0641391	0.107308	0.215771
	0.0586517	0.189235	0.201743	0.0655847	0.036699	0.223184	0.111111
	0.122253	0.0968967	0.169347	0.0261206	0.0446818	0.215702	0.198393
	0.104193	0.166575	0.116986	0.0495275	0.0457031	0.196165	0.195802
	0.129908	0.200485	0.15616	NaN	0.0653015	0.229113	0.181852
	0.129974	0.191105	0.202993	0.0814252	0.0683708	0.185237	0.136571
	0.122414	0.180986	0.146571	0.0721076	0.0536932	0.229635	0.255548
	0.0956536	0.177551	0.134768	NaN	0.0531243	0.224932	0.177425
	0.139755	0.208697	0.215315	0.0936777	0.046994	0.268351	0.219208
	0.105562	0.181935	0.146289	0.0417741	0.0311106	0.190712	0.181608
	0.125948	0.155106	0.234628	0.0640823	0.0346073	0.231968	0.154715
	0.185333	0.193565	0.187213	0.0399368	0.0361029	0.237761	0.245492
	0.158804	0.159753	0.221849	0.0601634	0.0688083	0.248489	0.167889
	0.147571	0.166633	0.193098	0.064772	0.0552559	0.191838	0.188026
	0.141099	0.201765	0.0891601	0.0222268	0.0395604	0.215204	0.23598
	0.100621	0.191908	0.175629	0.0629566	0.0257347	0.16041	0.195286
	0.160053	0.147461	0.173375	0.0740033	0.0264238	0.192089	0.207376
	0.0681061	0.139749	0.143355	0.0858733	0.0364918	0.181965	0.209744
	0.135157	0.161121	0.159911	0.0611132	0.0329268	0.191925	0.191364
	0.0878495	0.175348	0.452473	0.0648	0.0743469	0.210351	0.193534
	0.0811373	0.191964	0.156312	0.0714971	0.0614195	0.179291	0.188036
	0.0705184	0.175104	0.162966	0.103151	0.0476626	0.175928	0.201442
	0.134852	0.203414	0.184267	0.0790458	0.0162787	0.228364	0.160061
	0.10111	0.187858	0.147219	0.0756831	0.0859338	0.215676	0.166834
	0.0864294	0.241	0.190276	0.0791899	0.075689	0.227252	0.19214
	0.105678	0.150288	0.159536	0.0796247	0.0421182	0.196024	0.180149
	0.10543	0.151162	0.140801	0.0831039	0.0697725	0.246779	0.111555
	0.11075	0.17522	0.159778	0.0536646	0.055102	0.18783	0.188854
	0.121917	0.198766	0.152272	0.0514612	0.0560219	0.263314	0.143071
	0.118824	0.18602	0.170647	0.0555482	0.0625924	0.189034	0.143288
	0.130714	0.252051	0.176356	0.0472011	0.0430936	0.185744	0.233856
	0.105195	0.190352	0.20233	0.0486194	0.0630616	0.274112	0.177293
	0.109965	0.155376	0.167861	0.0441658	0.0627421	0.222713	0.297921
	0.120961	0.205997	0.146712	0.101138	0.0643719	0.235622	0.178613
	0.0872411	0.167945	0.166362	0.0604077	0.0643066	0.276198	0.174065
	0.0834236	0.204425	0.124569	0.0504291	0.0509927	0.21313	0.167945
	0.11551	0.165215	0.188644	0.0650753	0.0426169	0.261953	0.233524
	0.124639	0.203984	0.180025	0.0714911	0.077803	0.19479	0.154151
	0.0768395	0.204376	0.131457	0.0906466	0.0284421	0.214764	0.112823
	0.132821	0.190762	0.097441	0.0963413	0.068268	0.21354	0.210017
	0.153901	0.23289	0.325904	0.0533223	0.046659	0.17841	0.222527
	0.10502	0.210476	0.189199	0.0693954	0.0551458	0.207479	0.225669
	0.0961401	0.2079	0.191063	0.0966587	0.16841	0.176	0.186331
	0.140549	0.150217	0.165714	0.0417128	0.0672025	0.198798	0.174364
	0.106953	0.134973	0.215216	0.0731079	0.043415	0.223882	0.211327
	0.0751807	0.207738	0.143587	0.10365	0.00494505	0.174248	0.208429
	0.117806	0.132115	0.162235	0.0736364	0.0563512	0.214174	0.17186
	0.102052	0.116757	0.167978	0.0654568	0.0719652	0.206915	0.229205
	0.103912	0.156179	0.180883	0.0851157	0.0526829	0.168185	0.229592
	0.102713	0.253962	0.111258	0.0796375	0.0536708	0.192996	0.0865377
	0.104247	0.178369	0.190243	0.066147	0.0303371	0.2661	0.14584
	0.114782	0.14968	0.203008	0.0671889	0.0589969	0.188045	0.2
	0.102459	0.217483	0.21039	0.0612263	0.0374038	0.256683	0.0640656
	0.0884144	0.18224	0.194946	0.0642477	0.0366899	0.299135	0.144328
	0.0658331	0.135057	0.173487	0.116268	0.0618001	0.273082	0.207883
	0.106915	0.190376	0.209878	0.0819436	0.0490152	0.238872	0.152566
	0.160504	0.163395	0.194604	0.0774145	0.0423552	0.186946	0.176114
	0.128684	0.198519	0.131351	0.0666063	0.0440861	0.138472	0.184892
	0.0947422	0.174319	0.230993	0.100413	0.0545375	0.177328	0.212378
	0.0634051	0.173061	0.198614	0.03589	0.0767898	0.186396	0.185773
	0.0946092	0.144377	0.161732	0.0885029	0.0217644	0.192194	0.156416
	0.106404	0.144875	0.139166	0.077381	0.0473377	0.260399	0.191314
	0.150328	0.157599	0.241774	0.0849469	0.0553128	0.183673	0.186895
	0.105796	0.171734	0.172957	0.127041	0.0628629	0.149662	0.183845
	0.113648	0.186923	0.194062	0.102304	0.063933	0.199545	0.197449
	0.159544	0.16379	0.192145	0.0885029	0.0372429	0.233273	0.263805
	0.125682	0.20032	0.151789	0.068822	0.0663934	0.178022	0.166549
	0.103895	0.219458	NaN	0.0699516	0.0488219	0.233466	NaN
	0.118283	0.145235	0.261375	0.0580621	0.0383795	0.263157	0.189913
	0.130382	0.20632	0.15197	0.0644904	0.0319246	0.229669	0.224828
	0.131838	0.164851	0.163131	0.0731527	0.0243744	0.27362	0.187842
	0.0947795	0.25704	0.164299	0.0757895	0.0716896	0.204578	0.202979
	0.16045	0.184983	0.188967	0.0999351	0.05642	0.261153	0.242867
	0.116331	0.138008	0.234278	0.0518702	0.0519416	0.266356	0.186962
	0.146474	0.178698	0.14162	0.083637	0.0482143	0.203802	0.132094
	0.0767949	0.176394	0.16075	0.0775489	0.0642018	0.205077	0.251786
	0.0837406	0.174985	0.226108	0.0668869	0.0364784	0.270159	0.169176
	0.0798496	0.169554	0.244761	0.0715504	0.0499786	0.0820636	0.161399
	0.121711	0.195711	0.149929	0.0687893	0.0277221	0.187622	0.1606
	0.0986126	0.194718	0.20503	0.0614126	0.0609023	0.210038	0.185554
	0.158985	0.18686	0.156355	0.0440709	0.243609	0.223992	0.122313
	0.123396	0.15809	0.178054	0.0630495	0.0249026	0.22024	0.187175
	0.129207	0.173377	0.141233	0.0419002	0.057656	0.168451	0.231687
	0.076685	0.115972	0.180169	0.0509434	0.0270956	0.233263	0.196512
	0.135452	0.175409	0.159999	0.033759	0.0492064	0.174444	0.156195
	0.115355	0.146118	0.147485	0.0632053	0.0749322	0.195988	0.159898
	0.144169	0.157605	0.103168	0.0755027	0.0235511	0.216285	0.186201
	0.101869	0.129631	0.133205	0.0323928	0.0636542	0.222927	0.208225
	0.0925368	0.162502	0.192237	0.059926	0.0604172	0.212906	0.170468
	0.0913534	0.226842	0.222426	0.052168	0.0585432	0.171462	0.175164
	0.0765833	0.217373	0.196739	0.0510336	0.0471606	0.259691	0.221251
	0.0961228	0.22304	0.261362	0.0739033	0.0362388	0.248268	0.281442
	0.135622	0.138322	0.191605	0.069622	0.0209675	0.237549	0.18848
	0.150174	0.152344	0.242225	0.110354	0.052795	0.231039	0.171186
	0.151756	0.0759582	0.201616	0.148328	0.0740653	0.247512	0.192412
	0.0940039	0.181731	0.222236	0.0446243	0.0339537	0.180733	0.188086
	0.122263	0.151129	0.183358	0.0425942	0.0743754	0.254091	0.24323
	0.0629408	0.196038	0.140123	0.0853448	0.0266676	0.234157	0.18053
	0.114407	0.251265	0.186094	0.0797325	0.0459854	0.200025	0.232991
	0.0263549	0.230895	0.177196	0.0561513	0.0949564	0.199434	0.169364
	0.0463841	0.248055	0.197849	0.0809191	0.0449584	0.186083	0.180698
	0.102245	0.173515	0.136899	0.0493902	0.0404542	0.240623	0.177541
	0.147736	0.152458	0.205232	0.0389691	0.128184	0.179787	0.17099
	0.111566	0.152428	0.193681	0.0610553	0.0441365	0.220481	0.215182
	0.114384	0.177462	0.208651	0.061086	0.0295261	0.178927	0.178831
	0.128101	0.141843	0.236028	0.0892348	0.0506283	0.201482	0.231429
	0.101362	0.171078	0.148832	0.0795435	0.0672462	0.199078	0.175222
	0.169121	0.177053	0.195013	0.0965435	0.0243609	0.225856	0.157976
	0.122529	0.231291	0.226419	0.0377992	0.0909545	0.226312	0.175507
	0.112512	0.16263	0.177942	0.0607815	0.0348693	0.253311	0.190985
	0.0958048	0.189936	0.177337	0.0436392	0.0602774	0.248194	0.179139
	0.753896	0.170131	0.193423	0.0492286	0.0543492	0.202144	0.187848
	0.10491	0.142817	0.11622	0.0870875	0.0730388	0.25936	0.183082
	0.132886	0.122873	0.229843	0.084258	0.0401199	0.208699	0.215318
	0.0917627	0.207327	0.148288	0.0299261	0.056661	0.215811	0.176819
	0.130997	0.0816611	0.176896	0.053365	0.0544484	0.178368	0.207683
	0.115211	0.196195	0.204514	0.0300124	0.0467695	0.262202	0.150512
	0.11654	0.101126	0.160958	0.0453565	0.0738367	0.221581	0.164767
	0.093693	0.193932	0.169312	0.0375925	0.0474685	0.198537	0.146428
	0.130567	0.206214	0.188527	0.0738344	0.0436396	0.185255	0.179306
	0.126563	0.20653	0.165945	0.0628882	0.0530291	0.190054	0.281045
	0.107761	0.182438	0.150331	0.0627979	0.0252431	0.228371	0.130524
	0.111544	0.169461	0.215226	0.0403103	0.050923	0.183962	0.170099
	0.111641	0.206353	0.224208	0.0724664	0.0439585	0.278129	0.145875
	0.105694	0.177521	0.168807	0.0405596	0.0704472	0.242936	0.243894
	0.0968287	0.23983	0.175728	0.0556988	0.04814	0.24602	0.153683
	0.100815	0.212755	0.148499	0.0428941	0.0359361	0.185928	0.17274
	0.136218	0.172351	0.176804	0.0763695	0.0557175	0.227067	0.147988
	0.137363	0.239592	0.199664	0.0692499	0.0505905	0.271084	0.15259
	0.0607186	0.210711	0.224406	0.0748268	0.0671439	0.224493	0.167633
	0.119673	0.184835	0.142988	0.0573969	0.0418966	0.254413	0.174879
	0.0710702	0.21007	0.182232	0.0878472	0.0369965	0.205474	0.135508
	0.128458	0.213645	0.134965	0.0299826	0.0291309	0.197872	0.198953
	0.0670345	0.193664	0.215082	0.107773	0.0264735	0.157972	0.175565
	0.132939	0.1984	0.161099	0.069557	0.0474622	0.148992	0.190598
	0.116376	0.197669	0.176907	0.0934786	0.0583115	0.20373	0.133563
	0.135439	0.167537	0.207181	0.0508427	0.0643375	0.262645	0.204143
	0.0833724	0.205397	0.183875	0.130573	0.0298618	0.202958	0.179391
	0.133272	0.126918	0.174806	0.0735952	0.0205223	0.217534	0.228704
	0.116695	0.185143	0.173871	0.0854631	0.0257583	0.22066	0.139292
	0.11362	0.204267	0.172884	0.0793469	0.0810471	0.27024	0.261783
	0.0789741	0.168249	0.147257	0.0980063	0.0406989	0.212171	0.16761
	0.0831933	0.148052	0.220093	0.021039	0.0559908	0.210819	0.208678
	0.0955949	0.186036	0.201636	0.0460739	0.044407	0.148742	0.233861
	0.170915	0.229207	0.174036	0.0870032	0.0392363	0.253875	0.216836
	0.0837232	0.21109	0.23709	0.0861702	0.0678642	0.163074	0.125417
	0.0847983	0.196174	0.146341	0.0630173	0.0718227	0.239591	0.171902
	0.117818	0.149309	0.172598	0.0757009	0.0727698	0.200928	0.167131
	0.112659	0.150677	0.133752	0.0492615	0.0716814	0.216923	0.225906
	0.134843	0.194564	0.151789	0.0436225	0.0985609	0.212003	0.145654
	0.102168	0.201596	0.189413	0.0793575	0.0478653	0.196735	0.150932
	0.0784504	0.192719	0.170649	0.0798518	0.0570857	0.220514	0.191135
	0.152743	0.186574	0.178455	0.0681388	0.0764302	0.181213	0.249018
	0.126299	0.175231	0.215762	0.0786674	0.0740829	0.172995	0.122628
	0.116129	0.1399	0.154893	0.101028	0.0588596	0.220454	0.16221
	0.129978	0.236372	0.135467	0.0716163	0.0744774	0.166795	0.0968055
	0.129883	0.169187	0.178676	0.0609023	0.0545753	0.217123	0.226839
	0.0946676	0.18149	0.207313	0.0452009	0.0525974	0.173126	0.18949
	0.159317	0.176801	0.216761	0.170092	0.041733	0.246558	0.153211
	0.113369	0.137189	0.161636	0.0861544	0.0424745	0.189667	0.200845
	0.0881532	0.15284	0.183203	0.0599211	0.0532117	0.267345	0.139195
	0.148738	0.164244	0.148291	0.0600813	NaN	0.21129	0.19195
	0.149518	0.189828	0.206461	0.0869215	0.0583056	0.239943	0.208363
	0.131041	0.16	0.172423	0.0698514	0.045109	0.190427	0.100268
	0.103887	0.173418	0.149771	0.0617448	0.037553	0.174729	0.18605
	0.0932464	0.164819	0.137996	0.089011	0.0536957	0.218842	0.170021
	0.11004	0.147606	0.156855	0.0785455	0.0335962	0.236749	0.165669
	0.0652289	0.154345	0.195612	0.0707047	0.0290866	0.149853	0.120257
	0.134837	0.22099	0.191921	0.0392037	0.058868	0.257434	0.16152
	0.136595	0.208936	0.17722	0.059461	0.0409451	0.202883	0.169159
	0.0976492	0.196915	0.184294	0.0754073	0.0688776	0.196027	0.139628
	0.098364	0.201664	0.209051	0.0678013	0.0531834	0.222887	0.0595217
	0.0717831	0.146274	0.18175	0.0482143	0.0350132	0.218501	0.152385
	0.114841	0.138808	0.179276	0.0500594	0.0657773	0.256704	0.157852
	0.115714	0.166368	0.220156	0.0367834	0.115642	0.203135	0.174552
	0.103052	0.174044	0.194866	0.0521366	0.0502475	0.218621	0.231103
	0.111091	0.204411	0.199388	0.0473377	0.0803092	0.248963	0.226383
	0.192244	0.191252	0.14979	0.0625483	0.0625828	0.193992	0.211051
	0.146422	0.178316	0.187463	0.0638036	0.0637214	0.235816	0.190704
	NaN	0.177158	0.168947	0.0763642	0.0549511	0.195918	0.153677
	0.0994204	0.144015	0.192414	0.0791634	0.0702087	0.231885	0.186356
	0.0956725	0.142366	0.108996	0.0785714	0.0578369	0.18465	0.181984
	0.117729	0.146992	0.183597	0.0899872	0.0735355	0.209329	0.152004
	0.113296	0.177461	0.27203	0.0877608	0.0658437	0.227362	0.18148
	0.114431	0.220714	0.198647	0.0639845	0.135614	0.200977	0.230594
	0.149766	0.213574	0.211263	0.0722596	0.0852233	0.241158	0.183838
	0.118959	0.181872	0.149249	0.0513993	0.0484034	0.190629	0.216444
	0.11485	0.12593	0.240301	0.0785714	0.0443641	0.200399	0.121126
	0.164367	0.231722	0.17657	0.0649299	0.0614072	0.259708	0.165077
	0.11734	0.127622	0.236682	0.0723214	0.0591889	NaN	0.140234
	0.0933511	0.180752	0.124035	0.0616458	0.067138	0.244016	0.154664
	0.235508	0.164184	0.253821	0.0565994	0.0756606	0.179402	0.181282
	0.144741	0.193561	0.248961	0.449316	0.024737	0.209766	0.18995
	0.106021	0.161028	0.205728	0.609549	0.0498324	0.212046	0.176502
	0.11823	0.240557	0.215171	0.062854	0.0486315	0.204152	0.16005
	0.140348	0.201157	0.149549	0.0597698	0.0438567	0.162326	0.17903
	0.145055	0.184932	0.162844	0.0602348	0.0784702	0.183467	0.156496
	0.11548	0.202424	0.209956	0.0634485	0.0742913	0.234408	0.194798
	0.103053	0.206231	0.109164	0.0506778	0.0396056	0.160507	0.191736
	0.0745733	0.181062	0.16599	0.0672078	0.0455134	0.218789	0.160651
	0.121573	0.170756	0.218064	0.088891	0.0775055	0.223472	0.134551
	0.118775	0.204689	0.163238	0.0647568	0.0576235	0.255131	0.180276
	0.119925	0.188542	0.207692	0.0634051	0.0505427	0.195573	0.139431
	0.116265	0.219778	0.197167	0.0609705	0.0764151	0.21667	0.139655
	0.108895	0.162667	0.109292	0.0278695	0.0838245	0.216473	0.206273
	0.119961	0.216297	0.188595	0.0609995	0.0776823	0.211839	0.171396
	0.129123	0.17572	0.210797	0.0560687	0.0274549	0.262768	0.152006
	0.113524	0.185963	0.162785	0.0613766	0.0415696	0.231429	0.133516
	0.072003	0.172995	0.14047	0.0870851	0.0762552	0.233242	0.165076
	0.122449	0.181869	0.199745	0.093377	0.0990286	0.212499	0.187668
	0.132074	0.147774	0.10146	0.0677158	0.089441	0.122734	0.218901
	0.0741345	0.152449	0.152269	0.0531854	0.0612457	0.311164	0.143764
	0.124815	0.218241	0.174497	0.111814	0.0534202	0.192638	0.291461
	0.0731527	0.160936	NaN	0.0697622	0.0649343	0.110881	0.131844
	0.0818948	0.200556	0.163604	0.044184	0.0528997	0.241334	0.208601
	0.145504	0.188948	0.218414	0.083466	0.0759797	0.213389	0.200009
	0.04499	0.16003	0.188099	0.0995807	0.0771429	0.199271	0.226505
	0.138733	0.209076	0.185894	0.0598074	0.0615385	0.226576	0.191566
	0.0868231	0.150375	0.155312	0.0823106	0.0664221	0.178574	0.188466
	0.123208	0.229662	0.198727	0.0526755	0.0544326	0.317281	0.200405
	0.120718	0.213669	0.172475	0.08877	0.0625181	0.163446	0.184274
	0.123607	0.193543	NaN	0.0633472	0.0759001	0.18444	0.1806
	0.127085	0.212589	0.120629	0.0664766	0.0682607	0.157792	0.162644
	0.153257	0.164301	0.19055	NaN	0.0542477	0.192623	0.199821
	0.162458	0.185143	0.192753	0.0685119	0.0238163	0.178656	0.171192
	0.146802	0.180112	0.159348	0.065678	0.0626338	0.273025	0.179475
	0.118023	0.25237	0.195173	0.0830357	0.0449325	0.226618	0.199787
	0.0727453	0.204335	0.213039	0.0804192	0.057702	0.251089	0.203206
	0.0831933	0.175891	0.15205	0.0639474	0.0344636	0.201963	0.182022
	0.141471	0.147249	0.229555	0.0577957	0.0604655	0.24694	0.1518
	0.0828808	0.141914	0.156928	0.0319702	0.0575284	0.152586	0.170123
	0.11424	0.203023	0.193584	0.0411473	0.0574978	0.239502	0.143893
	0.10329	0.206383	0.182028	0.0524925	0.0321057	0.218077	0.160871
	0.087709	0.147555	0.179323	0.00749445	0.0496784	0.196237	0.209114
	0.100659	0.149599	0.159204	0.0569899	0.0525974	0.176262	0.159949
	0.143139	0.189704	0.142146	0.0469677	0.0448304	0.0681443	0.983571
	0.0996366	0.159606	0.185381	0.0644946	0.0599556	0.160124	0.189673
	0.124209	0.215434	0.251176	0.0356221	0.033134	0.233697	0.144129
	0.0963546	0.184773	0.179424	0.0414643	0.0390126	0.17152	0.179867
	0.0930469	0.180621	0.207819	0.0426355	0.0662338	0.238376	0.175678
	0.115277	0.189562	0.226352	0.0787334	0.0176043	0.219156	0.174448
	0.10852	0.218112	0.178838	0.0495275	0.0716672	0.186285	0.115821
	0.0913922	0.249812	0.189979	0.0267033	0.0419021	0.179067	0.137938
	0.0709217	0.130563	0.127901	0.0619352	0.0522505	0.311324	0.220757
	0.107675	0.182296	0.169804	0.0555429	0.0659991	0.301188	0.173143
	0.163747	0.189086	0.223963	0.0376744	0.0525974	0.206152	0.167899
	0.141677	0.214766	0.188014	0.0685625	0.0523742	0.181954	0.142945
	0.115591	0.16347	0.229896	0.110367	0.049725	0.139268	0.107942
	0.131143	0.15344	0.153603	0.0324433	0.0608537	0.184447	0.196639
	0.0782153	0.209677	0.162417	0.0416096	0.0687606	0.173721	0.205683
	0.0861085	0.131112	0.136786	0.0656194	0.0443468	0.205439	0.172943
	0.112258	0.140359	0.223029	0.0305242	0.0210684	0.186955	0.188511
	0.131973	0.176062	0.203008	0.0748377	0.031836	0.175832	0.180651
	0.0902036	0.20442	0.151343	0.0518484	0.0400165	0.271205	0.168288
	0.155475	0.138545	0.172045	0.0741925	0.0629089	0.216507	0.186721
	0.0812347	0.131728	0.150101	0.0470383	0.0621994	0.226212	0.204475
	0.121825	0.206091	0.196782	0.057474	0.0404494	0.246133	0.230164
	0.111255	0.173964	0.187882	0.0248848	0.0604396	0.216	0.18079
	0.0745511	0.185689	0.200776	0.0451114	0.0452084	0.219759	0.236428
	0.0991837	0.188689	0.180926	0.0589386	0.0430747	0.231724	0.229304
	0.13285	0.169742	0.152503	0.0562836	0.0543298	0.148615	0.17602
	0.127377	0.262121	0.177483	0.0497433	0.0235351	0.181513	0.181513
	0.123453	0.21404	0.248895	0.0665025	0.0533693	0.0809377	NaN
	0.0963587	0.200984	0.1644	0.0701568	0.0449266	0.184873	0.155829
	0.0865579	0.119778	0.19882	0.0960474	0.0559908	0.194265	0.210086
	0.0829307	0.217996	0.154109	0.0801825	0.0450601	0.233654	0.121787
	0.169286	0.159429	0.138431	0.070314	0.0523857	0.227506	0.183185
	0.0737011	0.28013	0.212307	0.0475505	0.0454617	0.200163	NaN
	0.069721	0.160941	0.240559	0.100721	0.056446	0.218604	0.21391
	0.139955	0.140551	0.129108	0.0747367	0.0649257	0.186026	0.210714
	0.0935757	0.140596	0.189696	0.0532468	0.0650931	0.178566	0.156518
	0.0900667	0.173317	0.170264	0.0682019	0.0485823	0.248215	0.178022
	0.140227	0.187664	0.202932	0.0842737	0.0454138	0.157523	0.163601
	0.134762	0.168026	0.209539	0.0771429	0.0368359	0.237757	0.166225
	0.118139	0.193522	0.210734	0.052225	0.0502281	0.19943	0.154006
	0.0646795	0.1814	0.160952	0.0693503	0.0211888	0.235631	0.196027
	0.103858	0.188036	0.148802	0.0477369	0.0517541	0.167803	0.207337
	0.117867	0.14101	0.0716659	0.0616595	0.0373107	0.275851	0.159359
	0.0854948	0.193804	0.186636	0.0561183	0.0624639	0.225	0.213034
	0.115216	0.17511	0.225393	0.0535878	0.0422658	0.194472	0.164743
	0.115864	0.20929	0.209815	0.0759672	0.0214898	0.198404	0.261416
	0.0793359	0.274338	0.2167	0.058657	0.0391016	0.203341	0.191793
	0.109032	0.176044	0.169251	0.0516582	0.0419713	0.223972	0.20891
	0.106152	0.242136	0.135711	0.0617797	0.038742	0.203731	0.152181
	0.124107	0.195131	0.165714	0.0626519	0.0367996	0.222702	0.182531
	0.0812981	0.174971	0.214923	0.0636616	0.065008	0.179148	0.184659
	0.0679647	0.149267	0.179905	0.0292663	0.05158	0.249075	0.164376
	0.0599959	0.211871	0.198522	0.050209	0.0143968	0.196798	0.231189
	0.0910419	0.133419	0.210872	0.0940692	0.0600989	0.266758	0.134029
	0.0695892	0.200826	0.221042	0.0199772	0.0615131	0.227327	0.192057
	0.0465755	0.118088	0.112984	0.0706395	0.0700725	0.176115	0.153584
	0.123592	0.143821	0.185089	0.0781906	0.0527031	0.231148	0.203261
	0.095301	0.194834	0.161413	0.0599383	0.0456256	0.180893	0.162956
	0.0639053	0.150974	0.273316	0.0620189	0.0584244	0.338526	0.18157
	0.0419492	0.163246	0.147113	0.0738087	0.0485747	0.244423	0.172603
	0.0968881	0.253014	0.172736	0.108893	0.0437233	0.257276	0.190122
	0.0646024	0.186997	0.174963	0.051321	0.113063	0.231994	0.153585
	0.0804057	0.119932	0.225035	0.113445	0.0365079	0.243791	0.141907
	0.107773	0.146571	0.110476	0.0578019	0.0811081	0.181573	0.162959
	0.121219	0.147231	0.168159	0.286582	0.0552314	0.158203	0.167796
	0.0831157	0.147972	0.157371	0.113143	0.0620426	0.146793	NaN
	0.113104	0.232181	0.0848168	0.0632247	0.0478968	0.179515	0.140647
	0.116433	0.176993	0.224233	0.113817	0.0134726	0.264171	0.209794
	0.138971	0.223469	0.164493	0.0566117	0.0686921	0.268173	0.198243
	0.117134	0.22968	0.15853	0.0665025	0.0502102	0.223921	0.164965
	0.093115	NaN	0.195121	0.0761278	0.116478	0.163265	0.208915
	0.0928974	0.262017	0.173571	0.125296	0.0680672	0.265451	0.176059
	0.074111	0.174049	0.149748	0.0518191	0.0307025	0.209623	0.148025
	0.0913149	0.180681	0.116921	0.0756741	0.0516023	0.236361	0.162343
	0.126296	NaN	0.135256	0.0484202	0.066443	0.243798	0.180211
	0.0997537	0.213287	0.201896	0.0467284	0.0743947	0.219604	0.157914
	0.097433	0.149867	0.100806	0.0814837	0.0565636	0.243915	0.16888
	0.143416	0.216908	0.216418	0.0888782	0.0672868	0.261559	0.178455
	0.106191	0.185714	0.161418	0.0790308	0.0139335	0.190266	0.173276
	0.118554	0.0979264	0.222484	0.0563618	0.0723834	0.198367	0.277714
	0.0539843	0.198469	0.179236	0.0777811	0.052883	0.189324	0.251151
	0.205617	0.153335	0.125185	0.0762681	0.0352851	0.192244	0.239098
	0.107672	0.200837	0.141512	0.0870851	0.0528101	0.225654	0.116371
	0.0993956	0.152944	0.118272	0.0791076	0.0689	0.166348	0.225648
	0.0947431	0.185465	0.16213	0.0723214	0.111828	0.194072	0.196126
	0.109923	0.170451	0.164911	0.0747056	0.0234029	0.151575	0.0926455
	0.110059	0.263624	0.163554	0.0586332	0.042542	0.241329	0.176291
	0.0818427	0.134684	0.2199	0.059884	0.0344798	0.24892	0.189638
	0.100984	0.191674	0.147963	0.0766944	0.0157517	0.234378	0.162924
	0.156874	0.206693	0.175248	0.12937	0.0668317	0.199864	0.126221
	0.127464	0.144643	0.23066	0.0908092	0.0448167	0.120318	0.183537
	0.140479	0.187628	0.170924	0.0748721	0.0763076	0.216667	0.137554
	0.136418	0.199611	0.168658	0.0995902	0.0481451	0.224056	0.22437
	0.106064	0.15455	0.149577	0.0788644	0.053155	0.221743	0.172124
	0.110204	0.181133	0.214451	NaN	0.0378545	0.188959	0.171945
	0.109493	0.212156	0.148859	0.0342467	0.0255319	0.223176	0.188703
	0.069152	0.178847	0.122313	0.0487365	0.19494	0.0311265	0.170505
	0.142232	0.206287	0.192092	0.0621363	0.0559373	0.241214	0.163911
	0.151074	0.196563	0.166219	0.0827187	0.0665025	0.217815	0.181223
	0.160339	0.246768	0.156212	0.0783262	0.056073	0.224252	0.128837
	0.122987	0.224965	0.235148	0.0650753	0.0090167	0.218856	0.105741
	0.0974882	0.173851	0.145291	0.0809605	0.0543191	0.314485	0.0886177
	0.157248	0.174356	0.193367	0.0582099	0.0816625	0.260462	0.189507
	0.0858239	0.183316	0.210816	0.018523	0.061592	0.138208	0.132517
	0.115262	0.171202	0.146981	0.0604003	0.014271	0.281183	0.174231
	0.111122	0.147459	0.201508	0.0664575	0.10533	0.314637	0.177349
	0.0947558	0.137354	0.149346	0.105195	0.0698276	0.203162	0.164122
	0.118527	0.156606	0.195949	0.0695155	0.0818343	0.165151	0.152138
	0.127023	0.139492	0.161451	0.0525974	0.0170624	0.160771	0.243059
	0.130005	0.127833	0.148546	0.0860482	0.0459687	0.14492	0.178776
	0.144142	0.188195	0.241424	0.062865	0.0288385	0.305983	0.128057
	0.0884172	0.215242	0.190394	0.0290496	0.110276	0.241271	0.221549
	0.102155	0.165435	0.214954	0.0164328	0.0727817	0.169021	0.180217
	0.0812299	0.204432	0.224816	0.0726367	0.0593951	0.20327	0.114326
	0.0529895	0.142032	0.150739	0.0391699	0.0353226	0.170315	0.160877
	0.0990748	0.180547	0.216841	0.15383	0.00912573	0.202294	0.149893
	0.0684417	0.176707	0.190189	0.0830237	0.0239512	0.261949	0.176434
	0.148502	0.141176	0.214875	0.286303	0.0494794	0.180393	0.198416
	0.119174	0.224577	0.202828	0.0927524	0.0647353	0.186048	0.205686
	0.112016	0.150806	0.247506	0.0547203	0.0965044	0.161188	0.176462
	0.0615373	0.177398	0.177638	0.132948	0.0915352	0.2229	0.171406
	0.131787	0.17586	0.157861	0.0570204	0.0672911	0.221581	NaN
	0.102221	0.145972	0.178426	0.0496725	0.0534724	0.276316	0.156506
	0.120896	0.157263	0.201103	0.036998	0.0434137	0.272381	0.114676
	0.141778	0.169661	0.272234	0.0581897	0.0549712	0.235395	0.203301
	0.115066	0.199557	0.215437	0.0630908	0.0326646	0.212312	0.134049
	0.0957195	0.176819	0.20111	0.0602474	0.068515	0.179276	0.0601287
	0.0680117	0.219498	0.215921	0.05625	0.0475255	NaN	0.173116
	0.105023	NaN	0.199423	0.0699616	0.00923252	0.247316	0.136134
	0.0894941	0.17742	0.184964	0.0539436	0.0490018	0.229592	0.13109
	0.146807	0.255473	0.182527	0.0491334	0.027551	0.183366	0.206461
	0.140903	0.149799	0.191458	0.0711855	0.0482321	0.174576	0.157665
	0.0743716	0.222078	0.181718	0.0573868	0.0448773	0.192737	0.167432
	0.0847808	0.18829	0.161981	0.0790458	0.070936	0.169381	0.250865
	0.0761859	0.243253	0.202319	0.0574688	0.0425616	0.209377	0.14422
	0.0957391	0.163071	0.168312	0.0672897	0.0363229	0.144951	0.170311
	0.0695956	0.14011	0.18564	0.045704	0.0446281	0.172182	0.162266
	0.0468803	0.226891	0.148352	0.0565028	0.0426775	0.218233	0.107942
	0.128571	0.218726	0.175758	0.0538523	0.0498462	0.17767	0.250395
	0.0591938	0.233427	0.156327	0.0956084	0.0504544	0.217387	0.211759
	0.0908072	0.186981	0.199354	0.0348118	0.0335863	0.156738	0.1553
	0.111809	0.149942	0.212061	0.0783029	0.0384291	0.250229	0.146388
	0.0840117	0.212233	0.168909	0.0615025	0.0438312	0.199451	0.190935
	0.136134	0.17154	0.174042	0.0283527	0.0426233	0.244484	0.174645
	0.0437672	0.215164	0.152234	0.0405	0.0386603	0.208612	0.192857
	0.125253	0.151038	0.187251	0.0681714	0.0607333	0.26449	0.175986
	0.0904938	0.108425	0.17351	0.0860166	0.0536077	0.224737	0.204268
	0.115454	0.200175	0.170287	0.0811804	0.0524571	0.232206	0.180821
	0.115755	0.16558	0.172185	0.0698567	0.039566	0.180169	0.170984
	0.117837	0.151162	0.155176	0.0641867	0.0417526	0.17706	0.112022
	0.0914233	0.157715	0.173025	0.0815569	0.0896525	0.181337	0.227319
	0.124482	0.172871	0.114725	0.0472674	0.0692731	0.191106	0.184301
	0.089011	0.170858	0.129707	0.0613918	0.0482143	0.200826	0.268535
	0.115291	0.206228	0.108784	0.108676	NaN	0.205653	0.210492
	0.107494	0.221747	0.181633	0.0657312	0.0802802	0.229377	0.186776
	0.0694355	0.14519	0.22865	0.0700422	0.0291793	0.171475	0.199172
	0.1498	0.195139	0.122825	0.0832807	0.0633785	0.231111	0.192139
	0.0969388	0.223742	0.191601	0.0436328	0.0960234	0.204653	0.196843
	0.0747869	0.153495	0.246877	0.0756804	0.0432699	0.252187	0.170864
	0.0891743	0.186882	0.176247	0.090853	0.0484502	0.199732	0.0566186
	0.119813	0.194744	0.176164	0.0502113	0.046223	0.26485	0.219674
	0.100398	0.127685	0.227296	0.0337455	0.0419863	0.235493	0.19677
	0.0797325	0.176222	0.173372	0.0437791	0.0615223	0.194277	0.235988
	0.0956228	0.202041	0.170241	0.204536	0.109315	0.197679	0.227017
	0.0929288	0.199814	0.235442	0.100455	0.0591049	0.28152	0.166851
	0.0925355	0.207758	0.0918116	0.0700943	0.0507386	0.235351	0.13677
	0.0834568	0.181577	0.218131	0.0864974	0.0419649	0.259487	0.183269
	0.0870617	0.154286	0.184013	0.0745927	0.0808629	0.152921	0.177642
	0.0773721	0.185496	0.198094	0.107414	0.0851623	0.179724	0.253221
	0.0927088	0.194191	0.185745	0.084127	0.0366818	0.209122	0.2101
	0.102155	0.216797	0.179402	0.0860329	0.0436658	0.158752	0.157792
	0.101195	0.154095	0.14026	0.0857143	0.0806795	0.199068	0.079803
	0.12	0.136223	0.206305	0.0675704	0.0387621	0.0675901	0.133593
	0.11942	0.244759	0.144536	0.328782	0.0255142	0.306367	0.20518
	0.0940838	0.173921	0.134459	0.0632967	0.0577609	0.229525	0.0878326
	0.0947298	0.225891	0.147588	0.0343706	0.0630841	0.155419	0.175185
	0.116109	0.171756	0.197223	0.0715602	0.0906593	0.150827	0.122949
	0.121598	0.149187	0.20085	0.0700531	0.0557659	0.167093	0.167031
	0.0918153	0.158824	0.166719	0.0191792	0.0505443	0.16379	NaN
	0.0984049	0.161736	0.159548	0.0838509	0.0404016	0.21983	0.162989
	0.118265	0.174649	0.221612	0.0131344	0.0708075	0.211401	0.157646
	0.122534	0.167994	0.216432	0.0469747	0.0565928	0.178196	0.159478
	0.116551	0.188422	0.157354	0.0364254	0.0751323	0.195282	0.165419
	0.120956	0.161558	0.154815	0.0689446	0.079803	0.226223	0.21509
	0.124936	0.189651	0.16754	0.0640316	0.0620991	0.233304	0.106587
	0.112193	0.249351	0.128571	0.0632432	0.0679958	0.237633	0.223458
	0.116804	0.158207	0.14964	0.050852	0.0712932	0.161503	0.190686
	0.09	0.206172	0.213262	0.0590379	0.0580229	0.202881	0.161332
	0.139977	0.218089	0.215931	0.0646519	0.0919748	0.187801	0.0979592
	0.0673628	0.235266	0.180935	0.0598093	0.0482557	0.144874	0.240283
	0.0613425	0.188485	0.13839	0.0831878	0.059122	0.2015	0.150146
	0.098978	0.221806	0.1602	0.0520064	0.0441084	0.254432	0.211672
	0.0900341	0.0782397	0.158183	0.0998459	0.0521122	0.232536	0.195862
	0.104421	0.137268	0.213762	0.0757351	0.0538206	0.216735	0.169338
	0.107143	0.191091	0.172384	0.071851	0.047847	0.19966	0.154589
	0.182202	0.198614	0.142895	0.0709904	0.0592067	0.212084	0.135131
	0.0902814	0.231582	0.17333	0.0535394	0.0399408	0.16907	0.193064
	0.140602	0.143717	0.0916688	0.0658433	0.11185	0.25877	0.178175
	0.157157	0.192389	0.19393	0.0604478	0.0624807	0.180249	0.181452
	0.0769934	0.199947	0.156171	0.0708649	0.038035	0.108591	0.23925
	0.120536	0.237332	0.204435	0.0577982	0.0709151	0.19315	0.194687
	0.116115	0.183541	0.0531304	0.065609	0.0605338	0.220437	0.245426
	0.124947	0.191082	0.20067	0.0565994	0.0569899	0.282357	0.214608
	0.147083	0.105442	0.130538	0.0433929	0.0445667	0.242216	0.128795
	0.104482	0.19724	0.151166	0.0673181	0.0427234	0.262943	0.236219
	0.133159	0.195401	0.213941	0.0884196	0.0701751	0.209232	0.068249
	0.0975028	0.210515	0.210543	0.0276898	0.0218329	0.178288	0.26808
	0.14146	0.143136	0.126387	0.0962926	0.0505618	0.203436	0.163391
	0.158568	0.190827	0.161773	0.0653041	0.054111	0.218187	0.196553
	0.0969353	0.141397	0.16703	0.0911136	0.038826	0.199878	0.190393
	0.129746	0.188834	0.148377	0.0662903	0.0513168	0.176594	0.157741
	0.111937	0.168415	0.208712	0.0409919	0.0858694	0.267311	0.150411
	0.143714	0.201242	0.164938	0.0395604	0.040207	0.211973	0.208954
	0.093449	0.226068	0.195143	0.0676973	0.0370346	0.184723	0.140215
	0.0877774	0.173615	0.224635	0.0953991	0.0292551	0.224082	0.210257
	0.0955676	0.176741	0.135973	0.0573375	0.0540721	0.177643	0.217946
	0.111478	0.134785	0.173854	0.0602417	0.0143988	0.272516	0.21691
	0.137257	0.203849	0.159651	0.049916	0.0448505	0.218997	0.117127
	0.0482496	0.14295	0.167192	0.0608627	0.0550337	0.223028	0.231429
	0.10031	0.193155	0.212507	0.0679095	0.0627907	0.215105	0.170248
	0.0940866	0.205581	0.208286	0.0405127	0.0877488	0.215292	0.149414
	0.0712487	0.138972	0.135005	0.0873786	0.0764151	0.181343	0.200616
	0.085789	0.207831	0.229877	0.0482143	0.0495079	0.172181	0.157607
	0.0689688	0.199974	0.213954	0.0891825	0.0608278	0.160375	0.200871
	0.0768731	0.189644	0.129654	0.0640159	0.045366	0.193851	0.195728
	0.12619	0.169654	0.184754	0.0465863	0.0328904	0.176267	0.153552
	0.095944	0.174431	0.190079	0.0551656	0.0585358	0.192968	0.785204
	0.113183	0.167079	0.125883	0.0677352	0.0757788	0.260338	0.194964
	0.112212	0.232089	0.144126	0.0653061	0.0432869	0.190776	0.148305
	0.114863	0.213693	0.105913	0.0659009	0.0478405	0.297287	0.200659
	0.104866	0.158359	0.152754	0.0492763	0.0348728	0.224914	0.211258
	0.0855266	0.199635	0.137448	0.310512	0.0636492	0.159718	0.188689
	0.118329	0.17501	0.20286	0.0782147	0.048508	0.213269	0.199903
	0.112649	0.170019	0.122639	0.111264	0.0478674	0.219816	0.211511
	0.107057	0.205917	0.184674	0.0877635	0.0796136	0.249565	0.194516
	0.106649	0.0839862	0.156387	0.0721925	0.0763333	0.219604	0.174075
	0.0687947	0.195951	0.13771	0.0666604	0.0344274	0.160135	0.210138
	0.155095	0.29519	0.184437	0.0641777	0.0664388	0.170726	0.188565
	0.141247	0.161645	0.260994	0.089011	0.0558107	0.216039	0.229154
	0.103288	0.176588	0.179867	0.0732857	0.0391699	0.218236	0.201552
	0.0968067	0.206116	0.231429	0.0711717	0.0433083	0.220781	0.198047
	0.108165	0.17839	0.174481	0.0591128	0.0405397	0.243435	0.173633
	0.118681	0.19262	0.177841	0.0446064	0.0628924	0.280727	0.15184
	0.0623667	0.175117	0.171457	0.0841308	0.0600742	0.200511	0.17928
	0.10943	0.159635	0.137499	0.0697721	0.0773412	0.231148	0.182017
	0.0608461	0.181823	0.198662	0.0737168	0.0525974	0.263964	0.200181
	0.082388	0.262957	0.155244	0.0474853	0.0566198	0.178637	0.184258
	0.0827469	0.222783	0.178676	0.196126	0.029718	0.190095	0.189604
	0.0526373	0.227897	0.152749	0.0445055	0.0503769	0.125097	0.205009
	0.0927898	0.202908	0.16937	0.0205631	0.0386836	0.164328	0.182197
	0.108884	0.132648	0.1312	0.0613232	0.0441417	0.151842	0.21303
	0.109459	0.205884	0.250694	0.0541734	0.0587084	0.224977	0.202798
	0.0847999	0.231157	0.162383	0.0667582	0.0604478	0.126968	0.136134
	0.0938579	0.172112	0.175546	0.0435216	0.0461013	0.215722	0.214432
	0.0916613	0.196566	0.131461	0.0632812	0.122579	0.248636	0.217404
	0.0905566	0.317489	0.180228	0.0694046	0.0391147	0.182942	0.175135
	0.0800862	0.199852	0.191847	0.0769873	0.0556418	0.184909	0.186377
	0.099307	0.199943	0.113048	0.0516136	0.0479211	0.218942	0.186488
	0.126368	0.225357	0.202064	0.0209302	0.0527773	0.21844	0.131966
	0.104289	0.192095	0.162131	0.0504476	0.0699911	0.186575	0.170747
	0.0799228	0.184855	0.197276	0.0767281	0.102812	0.191764	0.164026
	0.0149631	0.215866	0.138547	0.0712088	0.0680196	0.202111	0.265648
	0.0866972	0.18855	0.194758	0.0600432	0.0675348	0.220717	0.176672
	0.114235	0.169939	0.144833	0.0637609	0.0537226	0.214515	0.219243
	0.0848928	0.185665	0.17523	0.0592322	0.0615272	0.223381	0.192528
	0.116983	0.172962	0.140846	0.0391741	0.0454691	0.243994	0.238776
	0.0981721	0.193851	0.157764	0.0638424	0.0453782	0.260069	0.162435
	0.102572	0.168642	0.169355	0.0652017	0.051911	0.234556	0.197014
	0.124528	0.14158	0.153276	0.0637883	0.0563419	0.164607	0.199691
	0.119654	0.186837	0.174635	0.0687412	0.0695806	0.151274	0.12839
	0.15451	0.201724	0.164647	0.0774852	0.0679245	0.219132	0.200969
	0.106613	0.185195	0.167818	0.0801524	0.040985	0.206433	0.184247
	0.116474	0.176171	0.111743	0.0611033	0.054313	0.139511	0.147897
	0.108606	0.19032	0.196774	0.0710342	0.0642857	0.178871	0.170546
	0.0946327	0.152898	0.216296	0.0782522	0.0403564	0.202606	0.176811
	0.115584	0.253488	0.168818	0.0756715	0.0289053	0.16818	0.160927
	0.10059	0.164444	0.166367	0.0732013	0.045386	0.240225	0.118836
	0.173639	0.202753	0.121465	0.0708455	0.0158513	0.227658	0.139927
	0.11278	0.2047	0.158376	0.0135338	0.0289769	0.216268	0.214952
	0.105195	NaN	0.140521	0.051403	0.042422	0.220824	0.233917
	0.0958064	0.168416	0.15352	0.0624712	0.0337171	0.216612	0.137602
	0.105326	0.131273	0.166317	0.0541181	0.0872484	0.19204	0.16219
	0.173191	0.136574	0.180145	0.0927601	0.0515199	0.244931	0.176497
	0.100408	0.205906	0.173056	0.0667245	0.069555	0.183823	0.167695
	0.11018	0.191461	0.0951198	0.0397302	0.0256485	NaN	0.198084
	0.0861776	0.201555	0.152506	0.0638196	0.0388607	0.260321	0.205467
	0.125486	0.163995	0.31848	0.0624837	0.04826	0.171453	0.121995
	0.114085	0.163629	0.176872	0.0693219	0.0608369	0.245957	0.193326
	0.0720246	0.267921	0.130453	0.0842155	0.0281543	0.2088	0.187054
	0.10104	0.149881	0.135115	0.0551396	0.0750114	0.202948	0.170089
	0.132925	0.182461	0.149309	0.070215	0.0523075	0.194842	0.149237
	0.124448	0.168709	0.172733	0.0942469	0.0675414	0.171056	0.129447
	0.106268	0.0844306	0.170377	0.0795996	0.0442167	0.192637	0.169155
	0.102101	0.202409	0.205133	0.0894322	0.0495757	0.241889	0.200619
	0.083309	0.135292	0.147787	0.0942745	0.0541491	0.144871	0.215749
	0.0850034	0.159955	0.17044	0.0526972	0.0551994	0.217072	0.19933
	0.156057	0.121073	0.128701	0.0481014	0.0910501	0.231006	0.176234
	0.154996	0.148627	0.134316	0.0682158	0.028086	0.208193	0.197774
	0.0987875	0.109027	0.169252	0.0826129	0.0538206	0.18455	0.17503
	0.152492	0.236179	0.0770312	0.0530308	0.0534066	0.196364	0.179739
	0.109955	0.120177	0.2095	0.0326569	0.0506191	0.258962	0.178169
	0.0633594	0.18511	0.113842	0.0563067	0.0415723	0.136974	0.156723
	0.114	0.192526	0.2025	0.0580319	0.0551546	0.250269	0.112655
	0.0822248	0.183877	0.145183	0.110132	0.0879174	0.215381	0.189084
	0.124055	0.193992	0.206023	0.0744803	0.0375	0.192857	0.178656
	0.108458	0.179219	0.138505	0.06993	0.0549898	0.218999	0.202111
	0.0920232	0.158018	0.180908	0.0806001	0.0545158	0.246548	0.195841
	0.108465	0.204352	0.133247	0.0861091	0.058221	0.210285	0.15699
	0.108406	0.181963	0.215143	0.0508391	0.0396601	0.200595	0.119178
	0.121257	0.152751	0.178055	0.0943804	0.0550161	0.159796	0.137595
	0.127186	0.195126	0.149853	0.0657118	0.043591	0.0617559	0.25197
	0.132245	0.231178	0.0974976	0.109477	0.0516759	0.186058	0.149924
	0.114615	0.185204	0.219378	0.0651181	0.0727082	0.20904	0.160237
	0.0892277	0.136047	0.1863	0.0836969	0.0634796	0.267293	0.16677
	0.125663	0.104092	0.151824	0.0647841	0.045435	0.24814	0.228138
	0.097563	0.150698	0.218748	0.134793	0.0502374	0.21074	0.230723
	0.131494	0.150353	0.176131	0.0503106	0.0607984	0.209051	0.197561
	0.105965	0.223744	0.184487	0.0725937	0.0510854	0.200984	0.209222
	0.104333	0.181138	0.17333	0.081715	0.0494847	0.203692	0.135543
	0.142136	0.210871	0.138414	0.0481506	0.0666039	0.185368	0.144643
	0.0796106	0.130573	0.181669	0.0581307	0.050443	0.219615	0.153504
	0.0859821	0.250657	0.18076	0.0646078	0.0446174	0.279929	0.195258
	0.0911365	0.130025	0.221997	0.0858168	0.0722244	0.21754	0.136618
	0.0820468	0.142652	0.226567	0.0186937	0.049502	0.162768	0.173116
	0.106457	0.150647	0.164354	0.0634606	0.108262	0.228433	0.186392
	0.110577	0.193394	0.162701	0.0861304	NaN	0.170076	0.154602
	0.156926	0.17785	0.193574	0.0587565	0.0550348	0.194738	0.194887
	0.0886567	0.147322	0.196415	0.0597613	0.0496024	0.238215	0.21736
	0.113766	0.13426	0.188235	0.0760167	0.125344	0.259091	0.183717
	0.138256	0.189957	0.215952	0.112807	0.0597888	0.190341	0.240367
	0.148716	0.123814	0.179729	0.0757895	0.0552787	0.162443	0.257863
	0.133486	0.232669	0.203412	0.042196	0.0268853	0.215596	0.203871
	0.13772	0.207621	0.238869	0.0329518	0.0330767	0.185063	0.149551
	0.137143	0.138166	0.134747	0.0603563	0.0507114	0.220638	0.162282
	0.0775033	0.203711	0.207085	0.0599366	0.0818062	0.218465	0.201529
	0.103299	0.165697	0.208639	0.0716147	0.0854485	0.280553	0.190783
	0.126404	0.188016	0.15927	0.054	0.0551937	0.235474	0.174092
	0.120493	0.174588	0.169513	0.0751546	0.0567227	0.281883	0.155958
	0.100137	0.219835	0.152549	0.0692347	0.0576617	0.215761	0.177229
	0.104159	0.191486	0.0933464	0.0684643	0.0685776	0.242545	0.137789
	0.125488	0.164878	0.171786	0.144068	0.0688622	0.166913	0.069177
	0.129169	0.191896	0.134353	0.0710102	0.0747841	0.267709	0.178772
	0.0844431	0.187033	0.205454	0.0417062	0.0639573	0.207848	0.141943
	0.118276	0.191473	0.173269	0.0853303	0.0648623	0.22555	0.141257
	0.0971744	0.22119	0.189298	0.0568336	0.0398722	0.17972	0.207555
	0.123879	0.178746	0.190305	0.0517159	0.0507921	0.23978	0.128992
	0.123134	0.214865	0.231954	NaN	0.0520675	0.199171	0.157246
	0.108538	0.224127	0.160994	0.0525974	0.043279	0.250152	0.242545
	0.13701	0.204512	0.141429	0.0387233	0.0756928	0.219733	0.194946
	0.106906	0.181783	0.245157	0.0720998	NaN	0.18069	0.160461
	0.067138	0.161086	0.228127	0.0515849	0.386967	0.160595	0.177548
	0.106847	0.190605	0.17189	0.0765756	0.0707424	0.2329	0.119374
	0.0980424	0.203657	0.162373	0.0799701	0.0437186	0.187112	0.191695
	0.126563	0.179936	0.163515	0.0600166	0.043307	0.119847	0.187713
	0.0839225	0.198135	0.156892	0.0752889	0.0480142	0.15731	0.203566
	0.0408211	0.172449	0.183766	0.0780096	0.0688031	0.188233	0.136985
	0.0909136	0.219968	0.245216	0.0697622	0.0458714	NaN	0.1852
	0.0882901	0.178923	0.162568	0.0689362	0.0571912	0.205142	0.153392
	0.119489	0.258012	0.154943	0.0638763	0.0459952	0.21745	0.187912
	0.184985	0.198496	0.179315	0.0612005	0.144164	0.276397	0.159386
	0.106055	0.222245	0.155985	0.10084	0.057038	0.192857	0.148216
	0.128406	0.207332	0.210885	0.0516582	0.058994	0.234838	0.123741
	0.0905028	0.149124	0.167924	0.0580278	0.0557003	0.236842	0.174896
	0.0861702	0.189252	0.222157	0.0931233	0.0489254	0.174714	0.160015
	0.140561	0.19463	0.2227	0.0598126	0.0512367	0.270559	0.182299
	0.0880343	0.192857	0.146036	0.07444	0.0812822	0.236623	0.112923
	0.126267	0.164812	0.184768	0.0362919	0.0484667	0.172044	0.13499
[truncated: 46,060 more rows]

## Sheet: SI_Data9
			Data for Figure 4A
[truncated: 5 more rows]

## Sheet: SI_Data10
			Data for Figure 4B
[truncated: 317 more rows]

[truncated: 8 more sheets: SI_Data11, SI_Data12, SI_Data13, SI_Data14, SI_Data15, SI_Data16, SI_Data17, SI_Data18]
