# Supplementary material for: Evolution of intron splicing towards optimized gene expression is based on various Cis- and Trans-molecular mechanisms
Source: PLoS Biol. 2019 Aug 23;17(8):e3000423. doi: 10.1371/journal.pbio.3000423 (PMC6728054; doi:10.1371/journal.pbio.3000423)
Supplement: S1 Table — (XLSX) [file pbio.3000423.s003.xlsx]

## Sheet: Sheet1
			Strain Name	Source	Description
			Control	ancestor	YFP-Kan, no intron
			SplicingHigh	ancestor	YFP-Kan + high-efficency intron
			SplicingLow	ancestor	YFP-Kan + low-efficency intron
			A-cis1	colony from evolved population A of Splicing(Low)	evolved genome with an A to C mutation 97 nucleotides up-stream to 3’ end of intron
			A-cis2	colony from evolved population A of Splicing(Low)	evolved genome with an A to C mutation 97 nucleotides up-stream to 3’ end of intron
			B-cis1	colony from evolved population B of Splicing(Low)	evolved genome with a T to C mutation 14 nucleotides up-stream of the intron (V61A change in the YFP protein)
			B-cis2	colony from evolved population B of Splicing(Low)	evolved genome with a T to C mutation 14 nucleotides up-stream of the intron (V61A change in the YFP protein)
			A-trans	colony from evolved population A of Splicing(Low)	evolved genome with a non-synonymous mutation in GBP2, changing histidine into tyrosine (H160Y)
			B-trans	colony from evolved population B of Splicing(Low)	evolved genome with a non-synonymous mutation in NPL3, changing phenylalanine into valine (F160V)
			cis-Rescue-A	yeast classical transformation / CRISPR	A to C mutation 97 nucleotides up-stream to 3’ end of intron on backgound of Splicing(Low)
			cis-Rescue-B	yeast classical transformation / CRISPR	T to C mutation 14 nucleotides up-stream of the intron on backgound of Splicing(Low)
			trans-Rescue-A	CRISPR	non-synonymous mutation (H160Y) in GBP2 on background of Splicing(Low)
			trans-Rescue-B	CRISPR	non-synonymous mutation (F160V) in NPL3 on background of Splicing(Low)
